# Supplementary material for: 4-{[4-(Dimethylamino)benzylidene]­amino}-1,5-dimethyl-2-phenyl-1H-pyrazol-3(2H)-one
Source: Acta Crystallogr Sect E Struct Rep Online. 2010 Jun 23;66(Pt 7):o1751. doi: 10.1107/S1600536810023536 (PMC3006679; doi:10.1107/S1600536810023536)
Supplement: Supplementary file 1 [file e-66-o1751-sup1.cif]

##############################################################################
###                                                                        ###
###        Electronic paper (Acta Crystallographica Section E)             ###
###                                                                        ###
##############################################################################
#                                                                            #
# This CIF contains the data in a paper accepted for publication in Acta     #
# Crystallographica Section E. It conforms to the requirements of Notes      #
# for Authors for Section E, and has been peer reviewed under the auspices   #
# of the IUCr Commission on Journals.                                        #
#                                                                            #
# Full details of the Crystallographic Information File format               #
# are given in the paper "The Crystallographic Information File (CIF):       #
# a New Standard Archive File for Crystallography" by S. R. Hall, F. H.      #
# Allen and I. D. Brown [Acta Cryst. (1991), A47, 655-685].                  #
#                                                                            #
# The current version of the core CIF dictionary is obtainable from          #
# ftp://ftp.iucr.org/pub/cif_core.dic. The current version number is 2.4.    #
#                                                                            #
# Software is freely available for graphical display of the structure(s) in  #
# this CIF.  For information consult the CIF home page http://www.iucr.org/  #
# cif/home.html                                                              #
#                                                                            #
# This file may be used for bona fide research purposes within the           #
# scientific community so long as proper attribution is given to the journal # 
# article from which it was obtained.                                        #
#                                                                            #
##############################################################################
                                             
data_global
_audit_creation_method     SHELXL-97
_journal_date_recd_electronic     2010-06-17
_journal_date_accepted     2010-06-17
_journal_name_full     'Acta Crystallographica, Section E'
_journal_year     2010
_journal_volume     66
_journal_issue      7
_journal_page_first     o1751
_journal_page_last     o1751
_journal_paper_category     QO
_journal_coeditor_code     KP2268
_publ_contact_author
;
     Dr. Seik Weng Ng
     Department of Chemistry
     University of Malaya
     50603 Kuala Lumpur
     Malaysia
;
_publ_contact_author_email     seikweng@um.edu.my
_publ_contact_author_fax     '03 7967 4193'
_publ_contact_author_phone     '03 7967 6778'
_publ_section_title
;\
4-{[4-(Dimethylamino)benzylidene]amino}-1,5-dimethyl-2-phenyl-\
1<i>H</i>-pyrazol-3(2<i>H</i>)-one
;
loop_
    _publ_author_name
    _publ_author_address
    'Asiri, Abdullah M.'
;
Chemistry Department
Faculty of Science
King Abdul Aziz University
PO Box 80203
Jeddah 21589
Saudi Arabia
;
    'Khan,  Salman A.'
;
Chemistry Department
Faculty of Science
King Abdul Aziz University
PO Box 80203
Jeddah 21589
Saudi Arabia
;
    'Tan, Kong Wai'
;
Department of Chemistry
University of Malaya
50603 Kuala Lumpur
Malaysia
;
    'Ng, Seik Weng'
;
Department of Chemistry
University of Malaya
50603 Kuala Lumpur
Malaysia
;
_publ_section_synopsis     .
data_I
_audit_creation_method     SHELXL-97
_chemical_name_systematic
;
4-{[4-(Dimethylamino)benzylidene]amino}-1,5-dimethyl-2-phenyl-
1<i>H</i>-pyrazol-3(2<i>H</i>)-one
;
_chemical_name_common     ?
_chemical_formula_moiety     'C20 H22 N4 O'
_chemical_formula_sum     'C20 H22 N4 O'
_chemical_formula_iupac     'C20 H22 N4 O'
_chemical_formula_weight     334.42
_chemical_melting_point     ?
_symmetry_cell_setting     monoclinic
_symmetry_space_group_name_H-M     'C 2/c'
_symmetry_space_group_name_Hall     '-C 2yc'
loop_
    _symmetry_equiv_pos_as_xyz
    'x, y, z'
    '-x, y, -z+1/2'
    'x+1/2, y+1/2, z'
    '-x+1/2, y+1/2, -z+1/2'
    '-x, -y, -z'
    'x, -y, z-1/2'
    '-x+1/2, -y+1/2, -z'
    'x+1/2, -y+1/2, z-1/2'
_cell_length_a     17.7275(14)
_cell_length_b     6.7552(6)
_cell_length_c     29.387(2)
_cell_angle_alpha     90.00
_cell_angle_beta     101.4260(10)
_cell_angle_gamma     90.00
_cell_volume     3449.5(5)
_cell_formula_units_Z     8
_cell_measurement_reflns_used     3746
_cell_measurement_theta_min     2.3
_cell_measurement_theta_max     28.2
_cell_measurement_temperature     100(2)
_exptl_crystal_description     Irregular
_exptl_crystal_colour     Yellow
_exptl_crystal_size_max     0.25
_exptl_crystal_size_mid     0.20
_exptl_crystal_size_min     0.10
_exptl_crystal_density_diffrn     1.288
_exptl_crystal_density_meas     ?
_exptl_crystal_density_method     'not measured'
_exptl_crystal_F_000     1424
_exptl_absorpt_coefficient_mu     0.082
_exptl_absorpt_correction_type     none
_diffrn_ambient_temperature     100(2)
_diffrn_radiation_type     MoK\a
_diffrn_radiation_wavelength     0.71073
_diffrn_radiation_source     'fine-focus sealed tube'
_diffrn_radiation_monochromator     graphite
_diffrn_measurement_device_type     'Bruker SMART APEX diffractometer'
_diffrn_measurement_method     '\w scans'
_diffrn_detector_area_resol_mean     ?
_diffrn_reflns_number     15916
_diffrn_reflns_av_R_equivalents     0.0429
_diffrn_reflns_av_sigmaI/netI     0.0393
_diffrn_reflns_theta_min     1.41
_diffrn_reflns_theta_max     27.50
_diffrn_reflns_theta_full     27.50
_diffrn_measured_fraction_theta_max     0.999
_diffrn_measured_fraction_theta_full     0.999
_diffrn_reflns_limit_h_min     -22
_diffrn_reflns_limit_h_max     22
_diffrn_reflns_limit_k_min     -8
_diffrn_reflns_limit_k_max     8
_diffrn_reflns_limit_l_min     -38
_diffrn_reflns_limit_l_max     38
_diffrn_standards_number     0
_diffrn_standards_interval_count     0
_diffrn_standards_interval_time     0
_diffrn_standards_decay_%     0
_reflns_number_total     3959
_reflns_number_gt     3146
_reflns_threshold_expression     I>2\s(I)
_refine_ls_structure_factor_coef     Fsqd
_refine_ls_matrix_type     full
_refine_ls_R_factor_all     0.0567
_refine_ls_R_factor_gt     0.0411
_refine_ls_wR_factor_gt     0.0932
_refine_ls_wR_factor_ref     0.1008
_refine_ls_goodness_of_fit_ref     1.016
_refine_ls_restrained_S_all     1.016
_refine_ls_number_reflns     3959
_refine_ls_number_parameters     230
_refine_ls_number_restraints     0
_refine_ls_hydrogen_treatment     constr
_refine_ls_weighting_scheme     calc
_refine_ls_weighting_details
         'calc w=1/[\s^2^(Fo^2^)+(0.0456P)^2^+1.6458P] where P=(Fo^2^+2Fc^2^)/3'
_atom_sites_solution_hydrogens     geom
_atom_sites_solution_primary     direct
_atom_sites_solution_secondary     difmap
_refine_ls_shift/su_max     0.001
_refine_ls_shift/su_mean     0.001
_refine_diff_density_max     0.217
_refine_diff_density_min     -0.217
_refine_ls_extinction_method     none
_refine_ls_extinction_coef     ?
loop_
    _atom_type_symbol
    _atom_type_description
    _atom_type_scat_dispersion_real
    _atom_type_scat_dispersion_imag
    _atom_type_scat_source
    'C' 'C' 0.0033 0.0016
                         'International Tables Vol C Tables 4.2.6.8 and 6.1.1.4'
    'H' 'H' 0.0000 0.0000
                         'International Tables Vol C Tables 4.2.6.8 and 6.1.1.4'
    'N' 'N' 0.0061 0.0033
                         'International Tables Vol C Tables 4.2.6.8 and 6.1.1.4'
    'O' 'O' 0.0106 0.0060
                         'International Tables Vol C Tables 4.2.6.8 and 6.1.1.4'
_computing_data_collection     'APEX2 (Bruker, 2009)'
_computing_cell_refinement     'SAINT (Bruker, 2009)'
_computing_data_reduction     'SAINT (Bruker, 2009)'
_computing_structure_solution     'SHELXS-97 (Sheldrick, 2008)'
_computing_structure_refinement     'SHELXL-97 (Sheldrick, 2008)'
_computing_molecular_graphics     'X-Seed (Barbour, 2001)'
_computing_publication_material     'publCIF (Westrip, 2010)'
loop_
    _atom_site_type_symbol
    _atom_site_label
    _atom_site_fract_x
    _atom_site_fract_y
    _atom_site_fract_z
    _atom_site_U_iso_or_equiv
    _atom_site_adp_type
    _atom_site_calc_flag
    _atom_site_refinement_flags
    _atom_site_occupancy
    _atom_site_disorder_assembly
    _atom_site_disorder_group
    O O1 0.44182(5) 0.85565(14) 0.62281(3) 0.0206(2) Uani d . 1 . .
    N N1 0.88210(7) 0.91371(18) 0.54534(4) 0.0232(3) Uani d . 1 . .
    N N2 0.58578(6) 0.58777(17) 0.61620(4) 0.0173(2) Uani d . 1 . .
    N N3 0.45341(6) 0.41420(16) 0.68429(4) 0.0163(2) Uani d . 1 . .
    N N4 0.41440(6) 0.58791(16) 0.66631(4) 0.0166(2) Uani d . 1 . .
    C C1 0.81084(8) 0.8721(2) 0.55470(4) 0.0196(3) Uani d . 1 . .
    C C2 0.79273(8) 0.6806(2) 0.56883(4) 0.0204(3) Uani d . 1 . .
    H H2 0.8292 0.5767 0.5700 0.024 Uiso calc R 1 . .
    C C3 0.72303(8) 0.6430(2) 0.58096(4) 0.0194(3) Uani d . 1 . .
    H H3 0.7125 0.5130 0.5903 0.023 Uiso calc R 1 . .
    C C4 0.66719(8) 0.7900(2) 0.57993(4) 0.0182(3) Uani d . 1 . .
    C C5 0.68396(8) 0.9775(2) 0.56453(5) 0.0210(3) Uani d . 1 . .
    H H5 0.6466 1.0795 0.5626 0.025 Uiso calc R 1 . .
    C C6 0.75351(8) 1.0189(2) 0.55193(5) 0.0219(3) Uani d . 1 . .
    H H6 0.7627 1.1477 0.5413 0.026 Uiso calc R 1 . .
    C C7 0.93806(8) 0.7568(2) 0.54517(5) 0.0253(3) Uani d . 1 . .
    H H7A 0.9402 0.6730 0.5726 0.038 Uiso calc R 1 . .
    H H7B 0.9889 0.8150 0.5457 0.038 Uiso calc R 1 . .
    H H7C 0.9229 0.6766 0.5171 0.038 Uiso calc R 1 . .
    C C8 0.89519(9) 1.0978(2) 0.52251(5) 0.0267(3) Uani d . 1 . .
    H H8A 0.8791 1.2096 0.5396 0.040 Uiso calc R 1 . .
    H H8B 0.8653 1.0975 0.4907 0.040 Uiso calc R 1 . .
    H H8C 0.9500 1.1105 0.5219 0.040 Uiso calc R 1 . .
    C C9 0.59614(8) 0.7527(2) 0.59633(4) 0.0183(3) Uani d . 1 . .
    H H9 0.5571 0.8510 0.5923 0.022 Uiso calc R 1 . .
    C C10 0.45790(7) 0.68849(19) 0.63871(4) 0.0162(3) Uani d . 1 . .
    C C11 0.52186(8) 0.55737(19) 0.63643(4) 0.0160(3) Uani d . 1 . .
    C C12 0.51466(7) 0.39349(19) 0.66245(4) 0.0160(3) Uani d . 1 . .
    C C13 0.56351(8) 0.2136(2) 0.66934(5) 0.0206(3) Uani d . 1 . .
    H H13A 0.6052 0.2271 0.6521 0.031 Uiso calc R 1 . .
    H H13B 0.5322 0.0975 0.6580 0.031 Uiso calc R 1 . .
    H H13C 0.5854 0.1973 0.7025 0.031 Uiso calc R 1 . .
    C C14 0.40306(8) 0.2478(2) 0.69032(5) 0.0208(3) Uani d . 1 . .
    H H14A 0.4343 0.1376 0.7054 0.031 Uiso calc R 1 . .
    H H14B 0.3744 0.2051 0.6599 0.031 Uiso calc R 1 . .
    H H14C 0.3668 0.2897 0.7097 0.031 Uiso calc R 1 . .
    C C16 0.36949(7) 0.68935(18) 0.69429(4) 0.0154(3) Uani d . 1 . .
    C C17 0.39115(7) 0.68983(19) 0.74243(4) 0.0168(3) Uani d . 1 . .
    H H17 0.4349 0.6172 0.7574 0.020 Uiso calc R 1 . .
    C C18 0.34793(8) 0.79786(19) 0.76822(5) 0.0181(3) Uani d . 1 . .
    H H18 0.3619 0.7977 0.8011 0.022 Uiso calc R 1 . .
    C C19 0.28464(8) 0.90595(19) 0.74637(5) 0.0187(3) Uani d . 1 . .
    H H19 0.2559 0.9817 0.7642 0.022 Uiso calc R 1 . .
    C C20 0.26332(8) 0.9032(2) 0.69835(5) 0.0196(3) Uani d . 1 . .
    H H20 0.2198 0.9770 0.6833 0.024 Uiso calc R 1 . .
    C C21 0.30522(8) 0.7932(2) 0.67215(5) 0.0180(3) Uani d . 1 . .
    H H21 0.2900 0.7890 0.6393 0.022 Uiso calc R 1 . .
loop_
    _atom_site_aniso_label
    _atom_site_aniso_U_11
    _atom_site_aniso_U_22
    _atom_site_aniso_U_33
    _atom_site_aniso_U_12
    _atom_site_aniso_U_13
    _atom_site_aniso_U_23
    O1 0.0237(5) 0.0167(5) 0.0222(5) 0.0029(4) 0.0069(4) 0.0043(4)
    N1 0.0196(6) 0.0284(7) 0.0230(6) -0.0015(5) 0.0074(5) 0.0046(5)
    N2 0.0160(6) 0.0207(6) 0.0153(5) -0.0014(5) 0.0029(4) -0.0016(4)
    N3 0.0177(6) 0.0124(5) 0.0193(5) 0.0016(4) 0.0047(5) 0.0016(4)
    N4 0.0183(6) 0.0141(5) 0.0180(5) 0.0028(4) 0.0053(5) 0.0028(4)
    C1 0.0196(7) 0.0273(7) 0.0117(6) -0.0017(6) 0.0027(5) 0.0007(5)
    C2 0.0198(7) 0.0249(7) 0.0166(6) 0.0024(6) 0.0038(5) 0.0014(5)
    C3 0.0217(7) 0.0213(7) 0.0152(6) -0.0014(6) 0.0034(5) 0.0018(5)
    C4 0.0192(7) 0.0229(7) 0.0123(6) -0.0011(6) 0.0029(5) 0.0006(5)
    C5 0.0219(7) 0.0233(7) 0.0178(6) 0.0031(6) 0.0042(6) 0.0026(5)
    C6 0.0249(8) 0.0220(7) 0.0193(7) -0.0031(6) 0.0060(6) 0.0034(6)
    C7 0.0196(7) 0.0347(8) 0.0226(7) -0.0002(6) 0.0067(6) 0.0001(6)
    C8 0.0270(8) 0.0313(8) 0.0229(7) -0.0074(7) 0.0079(6) 0.0021(6)
    C9 0.0198(7) 0.0206(7) 0.0141(6) 0.0005(5) 0.0024(5) -0.0009(5)
    C10 0.0167(7) 0.0173(7) 0.0145(6) -0.0032(5) 0.0026(5) -0.0016(5)
    C11 0.0161(7) 0.0178(7) 0.0138(6) -0.0004(5) 0.0023(5) -0.0020(5)
    C12 0.0152(7) 0.0166(6) 0.0150(6) -0.0008(5) 0.0005(5) -0.0036(5)
    C13 0.0211(7) 0.0184(7) 0.0224(7) 0.0016(6) 0.0044(6) 0.0000(5)
    C14 0.0232(7) 0.0164(7) 0.0238(7) -0.0026(5) 0.0072(6) 0.0008(5)
    C16 0.0157(6) 0.0128(6) 0.0191(6) -0.0022(5) 0.0066(5) -0.0012(5)
    C17 0.0145(7) 0.0155(6) 0.0196(6) -0.0006(5) 0.0017(5) 0.0018(5)
    C18 0.0207(7) 0.0168(7) 0.0168(6) -0.0032(5) 0.0039(5) 0.0006(5)
    C19 0.0193(7) 0.0147(6) 0.0242(7) 0.0000(5) 0.0095(6) -0.0009(5)
    C20 0.0161(7) 0.0166(6) 0.0258(7) 0.0019(5) 0.0036(6) 0.0032(5)
    C21 0.0179(7) 0.0183(7) 0.0176(6) -0.0009(5) 0.0025(5) 0.0019(5)
loop_
    _geom_bond_atom_site_label_1
    _geom_bond_atom_site_label_2
    _geom_bond_site_symmetry_2
    _geom_bond_distance
    _geom_bond_publ_flag
    O1 C10 . 1.2337(16) ?
    N1 C1 . 1.3743(18) ?
    N1 C7 . 1.4523(19) ?
    N1 C8 . 1.4533(19) ?
    N2 C9 . 1.2877(17) ?
    N2 C11 . 1.3950(17) ?
    N3 C12 . 1.3735(17) ?
    N3 N4 . 1.4106(15) ?
    N3 C14 . 1.4676(17) ?
    N4 C10 . 1.4007(16) ?
    N4 C16 . 1.4279(16) ?
    C1 C6 . 1.410(2) ?
    C1 C2 . 1.415(2) ?
    C2 C3 . 1.3758(19) ?
    C2 H2 . 0.9500 ?
    C3 C4 . 1.3982(19) ?
    C3 H3 . 0.9500 ?
    C4 C5 . 1.3969(19) ?
    C4 C9 . 1.4569(19) ?
    C5 C6 . 1.3842(19) ?
    C5 H5 . 0.9500 ?
    C6 H6 . 0.9500 ?
    C7 H7A . 0.9800 ?
    C7 H7B . 0.9800 ?
    C7 H7C . 0.9800 ?
    C8 H8A . 0.9800 ?
    C8 H8B . 0.9800 ?
    C8 H8C . 0.9800 ?
    C9 H9 . 0.9500 ?
    C10 C11 . 1.4509(18) ?
    C11 C12 . 1.3657(18) ?
    C12 C13 . 1.4825(18) ?
    C13 H13A . 0.9800 ?
    C13 H13B . 0.9800 ?
    C13 H13C . 0.9800 ?
    C14 H14A . 0.9800 ?
    C14 H14B . 0.9800 ?
    C14 H14C . 0.9800 ?
    C16 C21 . 1.3855(18) ?
    C16 C17 . 1.3905(18) ?
    C17 C18 . 1.3872(18) ?
    C17 H17 . 0.9500 ?
    C18 C19 . 1.3853(19) ?
    C18 H18 . 0.9500 ?
    C19 C20 . 1.3867(19) ?
    C19 H19 . 0.9500 ?
    C20 C21 . 1.3871(19) ?
    C20 H20 . 0.9500 ?
    C21 H21 . 0.9500 ?
loop_
    _geom_angle_atom_site_label_1
    _geom_angle_atom_site_label_2
    _geom_angle_atom_site_label_3
    _geom_angle_site_symmetry_1
    _geom_angle_site_symmetry_3
    _geom_angle
    _geom_angle_publ_flag
    C1 N1 C7 . . 120.48(12) ?
    C1 N1 C8 . . 120.29(12) ?
    C7 N1 C8 . . 116.83(12) ?
    C9 N2 C11 . . 121.43(12) ?
    C12 N3 N4 . . 106.50(10) ?
    C12 N3 C14 . . 122.31(11) ?
    N4 N3 C14 . . 114.67(10) ?
    C10 N4 N3 . . 109.57(10) ?
    C10 N4 C16 . . 122.30(11) ?
    N3 N4 C16 . . 118.13(10) ?
    N1 C1 C6 . . 121.69(13) ?
    N1 C1 C2 . . 121.11(13) ?
    C6 C1 C2 . . 117.18(12) ?
    C3 C2 C1 . . 120.83(13) ?
    C3 C2 H2 . . 119.6 ?
    C1 C2 H2 . . 119.6 ?
    C2 C3 C4 . . 122.11(13) ?
    C2 C3 H3 . . 118.9 ?
    C4 C3 H3 . . 118.9 ?
    C5 C4 C3 . . 117.13(12) ?
    C5 C4 C9 . . 121.16(12) ?
    C3 C4 C9 . . 121.64(12) ?
    C6 C5 C4 . . 121.84(13) ?
    C6 C5 H5 . . 119.1 ?
    C4 C5 H5 . . 119.1 ?
    C5 C6 C1 . . 120.84(13) ?
    C5 C6 H6 . . 119.6 ?
    C1 C6 H6 . . 119.6 ?
    N1 C7 H7A . . 109.5 ?
    N1 C7 H7B . . 109.5 ?
    H7A C7 H7B . . 109.5 ?
    N1 C7 H7C . . 109.5 ?
    H7A C7 H7C . . 109.5 ?
    H7B C7 H7C . . 109.5 ?
    N1 C8 H8A . . 109.5 ?
    N1 C8 H8B . . 109.5 ?
    H8A C8 H8B . . 109.5 ?
    N1 C8 H8C . . 109.5 ?
    H8A C8 H8C . . 109.5 ?
    H8B C8 H8C . . 109.5 ?
    N2 C9 C4 . . 120.66(13) ?
    N2 C9 H9 . . 119.7 ?
    C4 C9 H9 . . 119.7 ?
    O1 C10 N4 . . 123.44(12) ?
    O1 C10 C11 . . 131.70(12) ?
    N4 C10 C11 . . 104.81(11) ?
    C12 C11 N2 . . 122.13(12) ?
    C12 C11 C10 . . 107.96(11) ?
    N2 C11 C10 . . 129.65(12) ?
    C11 C12 N3 . . 110.45(11) ?
    C11 C12 C13 . . 128.60(12) ?
    N3 C12 C13 . . 120.93(12) ?
    C12 C13 H13A . . 109.5 ?
    C12 C13 H13B . . 109.5 ?
    H13A C13 H13B . . 109.5 ?
    C12 C13 H13C . . 109.5 ?
    H13A C13 H13C . . 109.5 ?
    H13B C13 H13C . . 109.5 ?
    N3 C14 H14A . . 109.5 ?
    N3 C14 H14B . . 109.5 ?
    H14A C14 H14B . . 109.5 ?
    N3 C14 H14C . . 109.5 ?
    H14A C14 H14C . . 109.5 ?
    H14B C14 H14C . . 109.5 ?
    C21 C16 C17 . . 120.82(12) ?
    C21 C16 N4 . . 118.22(11) ?
    C17 C16 N4 . . 120.92(12) ?
    C18 C17 C16 . . 119.08(12) ?
    C18 C17 H17 . . 120.5 ?
    C16 C17 H17 . . 120.5 ?
    C19 C18 C17 . . 120.55(12) ?
    C19 C18 H18 . . 119.7 ?
    C17 C18 H18 . . 119.7 ?
    C18 C19 C20 . . 119.82(12) ?
    C18 C19 H19 . . 120.1 ?
    C20 C19 H19 . . 120.1 ?
    C19 C20 C21 . . 120.27(13) ?
    C19 C20 H20 . . 119.9 ?
    C21 C20 H20 . . 119.9 ?
    C16 C21 C20 . . 119.44(12) ?
    C16 C21 H21 . . 120.3 ?
    C20 C21 H21 . . 120.3 ?
loop_
    _geom_torsion_atom_site_label_1
    _geom_torsion_atom_site_label_2
    _geom_torsion_atom_site_label_3
    _geom_torsion_atom_site_label_4
    _geom_torsion_site_symmetry_1
    _geom_torsion_site_symmetry_2
    _geom_torsion_site_symmetry_3
    _geom_torsion_site_symmetry_4
    _geom_torsion
    _geom_torsion_publ_flag
    C12 N3 N4 C10 . . . . -8.61(13) ?
    C14 N3 N4 C10 . . . . -147.15(11) ?
    C12 N3 N4 C16 . . . . -155.05(11) ?
    C14 N3 N4 C16 . . . . 66.41(14) ?
    C7 N1 C1 C6 . . . . -175.50(12) ?
    C8 N1 C1 C6 . . . . -13.63(19) ?
    C7 N1 C1 C2 . . . . 6.28(19) ?
    C8 N1 C1 C2 . . . . 168.15(13) ?
    N1 C1 C2 C3 . . . . 175.89(12) ?
    C6 C1 C2 C3 . . . . -2.41(19) ?
    C1 C2 C3 C4 . . . . 0.1(2) ?
    C2 C3 C4 C5 . . . . 1.99(19) ?
    C2 C3 C4 C9 . . . . -175.04(12) ?
    C3 C4 C5 C6 . . . . -1.7(2) ?
    C9 C4 C5 C6 . . . . 175.37(12) ?
    C4 C5 C6 C1 . . . . -0.7(2) ?
    N1 C1 C6 C5 . . . . -175.58(12) ?
    C2 C1 C6 C5 . . . . 2.7(2) ?
    C11 N2 C9 C4 . . . . 173.20(12) ?
    C5 C4 C9 N2 . . . . -170.60(12) ?
    C3 C4 C9 N2 . . . . 6.3(2) ?
    N3 N4 C10 O1 . . . . -171.71(12) ?
    C16 N4 C10 O1 . . . . -26.94(19) ?
    N3 N4 C10 C11 . . . . 5.99(13) ?
    C16 N4 C10 C11 . . . . 150.76(11) ?
    C9 N2 C11 C12 . . . . -171.88(12) ?
    C9 N2 C11 C10 . . . . 1.4(2) ?
    O1 C10 C11 C12 . . . . 176.26(14) ?
    N4 C10 C11 C12 . . . . -1.17(14) ?
    O1 C10 C11 N2 . . . . 2.2(2) ?
    N4 C10 C11 N2 . . . . -175.21(12) ?
    N2 C11 C12 N3 . . . . 170.36(11) ?
    C10 C11 C12 N3 . . . . -4.23(15) ?
    N2 C11 C12 C13 . . . . -8.4(2) ?
    C10 C11 C12 C13 . . . . 177.05(12) ?
    N4 N3 C12 C11 . . . . 7.87(14) ?
    C14 N3 C12 C11 . . . . 142.49(12) ?
    N4 N3 C12 C13 . . . . -173.29(11) ?
    C14 N3 C12 C13 . . . . -38.67(18) ?
    C10 N4 C16 C21 . . . . 68.38(16) ?
    N3 N4 C16 C21 . . . . -149.66(12) ?
    C10 N4 C16 C17 . . . . -109.37(14) ?
    N3 N4 C16 C17 . . . . 32.58(17) ?
    C21 C16 C17 C18 . . . . -0.70(19) ?
    N4 C16 C17 C18 . . . . 177.00(11) ?
    C16 C17 C18 C19 . . . . -0.84(19) ?
    C17 C18 C19 C20 . . . . 1.3(2) ?
    C18 C19 C20 C21 . . . . -0.2(2) ?
    C17 C16 C21 C20 . . . . 1.8(2) ?
    N4 C16 C21 C20 . . . . -175.97(12) ?
    C19 C20 C21 C16 . . . . -1.3(2) ?
