# Supplementary material for: 4-{[4-(Dimethylamino)benzylidene]­amino}-1,5-dimethyl-2-phenyl-1H-pyrazol-3(2H)-one
Source: Acta Crystallogr Sect E Struct Rep Online. 2010 Jun 23;66(Pt 7):o1751. doi: 10.1107/S1600536810023536 (PMC3006679; doi:10.1107/S1600536810023536)
Supplement: Supplementary file 2 [file e-66-o1751-Isup2.hkl]

# 
# h,k,l, Fc-squared, Fo-squared, sigma(Fo-squared) and status flag 
# 
data_I
_shelx_title '  C2/c' 
_shelx_refln_list_code          4 
_shelx_F_calc_maximum      452.04 
_exptl_crystal_F_000      1424.00 
_reflns_d_resolution_high  0.7696 
 
loop_ 
 _symmetry_equiv_pos_as_xyz 
 'x, y, z' 
 '-x, y, -z+1/2' 
 'x+1/2, y+1/2, z' 
 '-x+1/2, y+1/2, -z+1/2' 
 '-x, -y, -z' 
 'x, -y, z-1/2' 
 '-x+1/2, -y+1/2, -z' 
 'x+1/2, -y+1/2, z-1/2' 
 
_cell_length_a    17.7275 
_cell_length_b     6.7552 
_cell_length_c    29.3875 
_cell_angle_alpha  90.000 
_cell_angle_beta  101.426 
_cell_angle_gamma  90.000 
 
_shelx_F_squared_multiplier     1.000 
 
loop_ 
 _refln_index_h 
 _refln_index_k 
 _refln_index_l 
 _refln_F_squared_calc 
 _refln_F_squared_meas 
 _refln_F_squared_sigma 
 _refln_observed_status 
   2   0   0     2049.65     1978.97     39.05 o 
   4   0   0     3639.41     3451.42     70.96 o 
   6   0   0    34915.75    34367.76    523.98 o 
   8   0   0     4792.16     4906.22    110.65 o 
  10   0   0      871.93      984.82     55.42 o 
  12   0   0      338.58      357.21     38.87 o 
  14   0   0      572.55      574.54     55.32 o 
  16   0   0       12.01        5.14     22.48 o 
  18   0   0       98.02       92.54     34.34 o 
  20   0   0      406.50      401.18     70.19 o 
  22   0   0        1.69      -44.34     70.29 o 
   1   1   0    41487.41    37677.51    435.63 o 
   3   1   0     7609.75     7163.67     75.73 o 
   5   1   0    12355.10    12322.56    113.79 o 
   7   1   0      688.84      804.91     19.47 o 
   9   1   0     5778.62     6158.57     67.82 o 
  11   1   0      504.59      461.29     29.54 o 
  13   1   0      551.15      520.10     34.33 o 
  15   1   0      642.01      646.88     41.48 o 
  17   1   0      286.27      306.15     40.29 o 
  19   1   0      223.23      160.50     30.15 o 
  21   1   0        0.00      -29.74     19.82 o 
   0   2   0    19821.88    18018.88    511.56 o 
   2   2   0     2770.35     2337.31     36.21 o 
   4   2   0    18643.05    18786.04    169.55 o 
   6   2   0       52.25       38.09      7.99 o 
   8   2   0     3156.36     3160.02     45.75 o 
  10   2   0        2.46        7.67      7.23 o 
  12   2   0      617.41      621.16     35.62 o 
  14   2   0      661.42      625.90     39.94 o 
  16   2   0       19.59       11.46     17.51 o 
  18   2   0      818.66      759.33     51.25 o 
  20   2   0      649.14      716.43     58.86 o 
   1   3   0       47.93       47.11      8.21 o 
   3   3   0       33.70       30.53      9.95 o 
   5   3   0      504.72      511.34     17.66 o 
   7   3   0     1819.52     1807.16     34.62 o 
   9   3   0     2329.36     2222.39     61.09 o 
  11   3   0      127.30      157.04     15.27 o 
  13   3   0     1548.30     1479.62     51.43 o 
  15   3   0      275.81      274.17     30.47 o 
  17   3   0      190.35      179.73     31.83 o 
  19   3   0      454.16      427.69     47.63 o 
  21   3   0      102.90       82.70     31.31 o 
   0   4   0     2674.41     2732.29     61.78 o 
   2   4   0      633.14      805.73     27.83 o 
   4   4   0     1585.57     1609.59     39.00 o 
   6   4   0      331.51      325.53     22.31 o 
   8   4   0        0.93       -1.34      9.85 o 
  10   4   0       38.59       17.58     14.22 o 
  12   4   0      935.20      821.55     40.67 o 
  14   4   0      384.49      332.00     37.71 o 
  16   4   0       45.64       -1.53     31.82 o 
  18   4   0      155.29      186.06     35.97 o 
  20   4   0      297.23      348.43    118.64 o 
   1   5   0     6546.31     6422.64     92.85 o 
   3   5   0      769.34      763.15     32.32 o 
   5   5   0        0.50       -2.87     11.26 o 
   7   5   0      316.01      270.28     24.01 o 
   9   5   0      781.59      744.03     38.61 o 
  11   5   0     4091.93     3965.91     77.52 o 
  13   5   0        0.19        2.56     18.33 o 
  15   5   0      126.03       91.09     31.29 o 
  17   5   0      404.88      386.50     64.71 o 
   0   6   0     3155.71     3042.52    104.40 o 
   2   6   0     2282.86     2271.80     89.02 o 
   4   6   0      472.64      411.49     33.78 o 
   6   6   0     1958.90     1840.65     74.92 o 
   8   6   0       24.75        9.76     15.10 o 
  10   6   0      990.55     1079.58     45.22 o 
  12   6   0      705.83      732.05     42.44 o 
  14   6   0       13.32        0.11     23.87 o 
  16   6   0      805.26      981.57     96.75 o 
   1   7   0     1234.90     1174.85     56.47 o 
   3   7   0     1812.93     1841.13     87.44 o 
   5   7   0     2211.46     2073.77     77.52 o 
   7   7   0       14.01       14.90     18.54 o 
   9   7   0        9.41        6.03     16.96 o 
  11   7   0        3.74        3.95     17.16 o 
  13   7   0      530.70      687.55    109.03 o 
   0   8   0      221.44      219.05     43.46 o 
   2   8   0       66.57       58.33     21.80 o 
   4   8   0      198.67      214.21     30.78 o 
   6   8   0      450.02      474.88     42.51 o 
   8   8   0       54.41       70.39     35.52 o 
 -21   1   1       98.25       78.57     31.42 o 
 -19   1   1      138.34      108.79     25.95 o 
 -17   1   1       18.39       14.16     17.41 o 
 -15   1   1     1257.22     1278.19     49.28 o 
 -13   1   1       52.63       55.48     16.06 o 
 -11   1   1      904.13      920.15     35.47 o 
  -9   1   1     4520.10     4787.22     55.76 o 
  -7   1   1      109.14      120.19      8.74 o 
  -5   1   1     1410.57     1438.14     22.96 o 
  -3   1   1    16931.21    16131.79    140.84 o 
  -1   1   1      305.69      231.19      9.93 o 
   1   1   1    36222.61    34874.18    315.14 o 
   3   1   1    18878.64    18318.45    175.66 o 
   5   1   1      675.20      747.21     16.58 o 
   7   1   1        0.01        1.81      4.97 o 
   9   1   1      958.94      921.48     22.83 o 
  11   1   1      168.58      206.04     21.68 o 
  13   1   1      430.79      400.77     30.98 o 
  15   1   1        4.05      -14.44     14.88 o 
  17   1   1      581.22      502.30     41.19 o 
  19   1   1        7.05        2.11     20.70 o 
  21   1   1       14.23       -7.36     22.20 o 
 -22   2   1        4.74      -26.38     21.31 o 
 -20   2   1      102.66       63.09     26.54 o 
 -18   2   1     1660.10     1498.54     60.61 o 
 -16   2   1      144.71      169.89     25.62 o 
 -14   2   1      302.53      283.49     28.30 o 
 -12   2   1     1257.22     1197.35     33.12 o 
 -10   2   1     1325.10     1131.57     26.59 o 
  -8   2   1     1050.68     1106.11     25.35 o 
  -6   2   1    11783.67    11775.08    115.62 o 
  -4   2   1    11247.08    11334.26    108.79 o 
  -2   2   1     1808.66     1651.53     26.16 o 
   0   2   1      603.00      648.69     19.24 o 
   2   2   1     7263.32     7253.63     81.77 o 
   4   2   1     5307.02     5063.19     69.16 o 
   6   2   1      368.42      452.45     22.59 o 
   8   2   1       16.36       23.07      7.76 o 
  10   2   1     1750.94     1749.00     33.43 o 
  12   2   1       10.77       26.39     13.76 o 
  14   2   1      443.61      429.08     34.36 o 
  16   2   1      568.27      495.97     39.94 o 
  18   2   1        0.33       -8.67     20.32 o 
  20   2   1      488.73      515.59     47.86 o 
 -21   3   1      161.85      222.22     39.74 o 
 -19   3   1      317.91      335.09     41.98 o 
 -17   3   1      605.00      541.04     48.71 o 
 -15   3   1       38.32       27.60     17.35 o 
 -13   3   1     4954.46     4906.78     96.34 o 
 -11   3   1      291.35      254.89     18.00 o 
  -9   3   1      699.58      723.10     24.09 o 
  -7   3   1    15997.52    16861.06    229.92 o 
  -5   3   1      464.71      540.11     19.42 o 
  -3   3   1     1226.93     1169.48     32.25 o 
  -1   3   1      486.94      465.55     16.19 o 
   1   3   1      125.24      168.00     14.86 o 
   3   3   1      169.89      144.10     13.52 o 
   5   3   1     3348.25     3238.64     46.08 o 
   7   3   1     3565.50     3574.85     51.89 o 
   9   3   1     1172.51     1089.14     32.50 o 
  11   3   1     2118.13     1953.96     40.36 o 
  13   3   1      845.18      778.60     41.65 o 
  15   3   1      512.03      436.51     41.60 o 
  17   3   1       81.15       86.82     26.85 o 
  19   3   1      233.49      184.34     44.52 o 
  21   3   1      956.28     1095.45     77.22 o 
 -20   4   1        3.91       -7.90     33.12 o 
 -18   4   1      411.70      432.50     47.51 o 
 -16   4   1      202.65      175.43     31.02 o 
 -14   4   1       82.33       35.76     20.99 o 
 -12   4   1     2903.26     2918.41     79.18 o 
 -10   4   1      384.55      502.57     35.03 o 
  -8   4   1     1944.15     2111.70     65.33 o 
  -6   4   1     1263.75     1171.42     34.53 o 
  -4   4   1      531.63      617.10     30.26 o 
  -2   4   1      785.61      748.26     26.38 o 
   0   4   1     1209.78     1266.67     29.63 o 
   2   4   1      802.06      793.97     40.78 o 
   4   4   1      306.00      355.17     22.17 o 
   6   4   1      429.67      444.32     25.58 o 
   8   4   1       17.50       11.73     10.89 o 
  10   4   1     1588.50     1612.68     44.09 o 
  12   4   1     3475.51     3017.94     83.57 o 
  14   4   1      127.18      134.10     28.57 o 
  16   4   1      337.33      314.32     40.50 o 
  18   4   1     1751.82     1902.33     82.37 o 
 -17   5   1      295.76      277.54     55.64 o 
 -15   5   1       22.33       -7.48     20.69 o 
 -13   5   1        7.65       -7.39     17.56 o 
 -11   5   1     1031.14     1004.62     39.68 o 
  -9   5   1      139.15      115.15     19.12 o 
  -7   5   1        2.37       -2.01     11.29 o 
  -5   5   1      346.02      334.42     27.52 o 
  -3   5   1     5951.86     5774.89     88.29 o 
  -1   5   1      426.86      427.14     31.65 o 
   1   5   1      289.35      284.59     22.85 o 
   3   5   1     3461.96     3306.26     63.82 o 
   5   5   1     1407.77     1335.70     40.81 o 
   7   5   1      758.54      757.27     36.82 o 
   9   5   1      268.03      266.66     27.81 o 
  11   5   1      650.04      617.13     35.94 o 
  13   5   1      217.18      169.37     30.58 o 
  15   5   1      178.01      184.13     62.97 o 
  17   5   1      549.97      664.64     60.18 o 
 -16   6   1        8.72      -30.94     56.13 o 
 -14   6   1      128.71      127.84     54.11 o 
 -12   6   1      729.03      706.89     42.03 o 
 -10   6   1      213.24      197.11     24.86 o 
  -8   6   1      180.05      137.70     26.87 o 
  -6   6   1       77.39       91.24     19.63 o 
  -4   6   1       85.60       76.12     18.88 o 
  -2   6   1     3669.33     3529.84     80.22 o 
   0   6   1     1213.01     1145.45     60.52 o 
   2   6   1      144.63      153.81     22.74 o 
   4   6   1     1944.82     1919.70     59.69 o 
   6   6   1     1365.58     1335.83     50.91 o 
   8   6   1      190.10      176.44     23.76 o 
  10   6   1       17.47       34.94     23.72 o 
  12   6   1       88.18       50.50     28.09 o 
  14   6   1        0.47       -6.77     41.22 o 
  16   6   1      957.75      984.29    128.24 o 
 -13   7   1     1067.23     1107.88    133.71 o 
 -11   7   1      224.93      206.49     29.51 o 
  -9   7   1       76.36       70.82     21.41 o 
  -7   7   1      353.00      469.39     39.43 o 
  -5   7   1       83.12       66.86     24.71 o 
  -3   7   1      698.84      713.06     73.93 o 
  -1   7   1     1590.40     1652.82     59.50 o 
   1   7   1      829.16      922.82     60.00 o 
   3   7   1      205.17      235.44     28.74 o 
   5   7   1      172.94      176.09     50.18 o 
   7   7   1     2039.94     1914.36     65.93 o 
   9   7   1       89.09       76.26     22.64 o 
  11   7   1       68.97      117.05     24.78 o 
  13   7   1      474.75      424.65     57.63 o 
  -8   8   1      172.14      153.87     42.36 o 
  -6   8   1      571.75      703.99     51.04 o 
  -4   8   1      623.27      670.26     48.70 o 
  -2   8   1      646.63      685.86     63.47 o 
   0   8   1      429.17      478.43     41.69 o 
   2   8   1      761.54      822.45     53.98 o 
   4   8   1      944.68     1065.19     92.38 o 
   6   8   1      263.73      262.97     33.45 o 
   8   8   1      462.38      456.58     42.82 o 
 -22   0   2      436.08      447.49     65.67 o 
 -20   0   2      178.97      142.17     42.53 o 
 -18   0   2      637.06      632.17     64.40 o 
 -16   0   2     4159.78     4165.21    132.49 o 
 -14   0   2     5094.04     5117.13    193.78 o 
 -12   0   2     2294.01     2515.76     85.46 o 
 -10   0   2      154.91      192.00     25.95 o 
  -8   0   2        3.62        1.29      5.04 o 
  -6   0   2      928.98      978.76     23.48 o 
  -4   0   2     3399.97     3398.51     51.35 o 
  -2   0   2    33347.16    31367.33    473.02 o 
   0   0   2     2461.49     1847.01     49.56 o 
   2   0   2      281.37      193.60     14.68 o 
   4   0   2     2926.39     2760.58     44.80 o 
   6   0   2     3814.22     3835.19     92.64 o 
   8   0   2     3024.41     3029.12     82.78 o 
  10   0   2     1455.75     1451.67     60.54 o 
  12   0   2      353.68      286.76     36.86 o 
  14   0   2    15639.67    16230.24    317.00 o 
  16   0   2        1.79       -2.52     22.38 o 
  18   0   2      141.58      157.26     41.09 o 
  20   0   2      938.73      919.27     87.52 o 
  22   0   2        5.70      -66.65     94.16 o 
 -21   1   2       71.08       73.67     27.23 o 
 -19   1   2      572.41      530.32     44.11 o 
 -17   1   2      374.11      369.10     35.23 o 
 -15   1   2     2072.97     2125.05     62.98 o 
 -13   1   2       74.79      119.62     19.55 o 
 -11   1   2       78.77       72.75      9.80 o 
  -9   1   2     4575.37     4985.56     58.32 o 
  -7   1   2      265.53      294.71     17.29 o 
  -5   1   2     3852.83     3700.38     42.80 o 
  -3   1   2    14145.48    13132.49    143.02 o 
  -1   1   2     1471.70     1392.54     30.61 o 
   1   1   2      370.01      299.31     13.72 o 
   3   1   2     1328.12     1378.19     24.14 o 
   5   1   2     4294.66     4345.79     60.49 o 
   7   1   2     1015.02     1164.31     21.95 o 
   9   1   2     3511.17     3664.05     54.22 o 
  11   1   2     1463.22     1549.30     47.38 o 
  13   1   2      126.38      117.69     21.31 o 
  15   1   2     3822.75     4075.47     92.68 o 
  17   1   2       10.30       13.66     19.08 o 
  19   1   2      332.79      326.17     38.73 o 
  21   1   2      147.64       84.44     42.63 o 
 -22   2   2        0.29      -41.92     39.68 o 
 -20   2   2       20.51        9.81     22.22 o 
 -18   2   2       81.68       93.97     25.14 o 
 -16   2   2     1932.07     1838.76     71.15 o 
 -14   2   2     3026.99     3167.77     75.60 o 
 -12   2   2      857.96      783.45     27.29 o 
 -10   2   2     1175.35     1297.95     28.75 o 
  -8   2   2     3542.10     3739.76     50.69 o 
  -6   2   2     4870.20     4881.80     63.78 o 
  -4   2   2    13630.62    13656.20    127.83 o 
  -2   2   2        2.57        1.26      4.82 o 
   0   2   2     6647.35     6505.20     66.49 o 
   2   2   2     3426.30     3337.48     46.70 o 
   4   2   2     6559.68     6752.22     71.95 o 
   6   2   2     2962.59     3465.63     52.24 o 
   8   2   2     1138.21     1237.83     27.11 o 
  10   2   2       93.81       95.02     10.98 o 
  12   2   2      749.53      801.38     39.22 o 
  14   2   2        0.11        6.34     14.62 o 
  16   2   2      110.87       66.80     21.91 o 
  18   2   2      317.77      284.04     35.79 o 
  20   2   2      428.09      429.96     45.40 o 
 -21   3   2      574.74      754.63     84.07 o 
 -19   3   2       26.43       27.64     24.02 o 
 -17   3   2       72.88       68.94     23.72 o 
 -15   3   2       21.58       -8.07     15.84 o 
 -13   3   2        2.34       -3.20     12.83 o 
 -11   3   2       56.12       66.96     11.90 o 
  -9   3   2     2850.78     2918.16     47.87 o 
  -7   3   2      727.94      925.50     24.70 o 
  -5   3   2     7178.86     7777.87     97.10 o 
  -3   3   2     7777.70     7712.05    143.10 o 
  -1   3   2     1300.37     1261.28     26.91 o 
   1   3   2     1054.50     1055.08     41.61 o 
   3   3   2     1317.21     1381.78     32.35 o 
   5   3   2        0.28       -3.99      7.21 o 
   7   3   2       49.13       29.66      9.86 o 
   9   3   2       95.58      102.42     14.75 o 
  11   3   2      105.22      121.20     14.43 o 
  13   3   2      363.98      393.00     35.74 o 
  15   3   2        2.27        1.95     16.23 o 
  17   3   2      120.36       96.24     33.03 o 
  19   3   2       75.63       67.02     27.18 o 
 -20   4   2       64.56        5.19     55.53 o 
 -18   4   2        0.95       13.28     22.63 o 
 -16   4   2      255.43      191.26     32.28 o 
 -14   4   2      292.01      347.75     48.59 o 
 -12   4   2      169.83      157.02     18.54 o 
 -10   4   2     3379.30     2971.08     69.04 o 
  -8   4   2       20.40       23.92     11.10 o 
  -6   4   2       31.87       13.46     11.34 o 
  -4   4   2     4824.27     4693.68    165.26 o 
  -2   4   2     2541.11     2662.56     40.18 o 
   0   4   2       36.26       36.74     11.53 o 
   2   4   2     2262.40     2370.40     48.45 o 
   4   4   2     1436.70     1535.74     39.45 o 
   6   4   2      601.68      617.58     28.84 o 
   8   4   2      258.91      252.42     21.13 o 
  10   4   2        1.70       17.65     12.09 o 
  12   4   2      385.76      301.54     28.32 o 
  14   4   2      617.92      599.28     49.63 o 
  16   4   2      756.57      678.75     76.74 o 
  18   4   2        0.10        2.69     22.58 o 
 -17   5   2      621.24      529.98     68.04 o 
 -15   5   2       62.66       59.80     25.41 o 
 -13   5   2       84.99       75.06     34.43 o 
 -11   5   2     1042.66     1199.52     42.16 o 
  -9   5   2     8405.38     8014.48    116.51 o 
  -7   5   2        5.04        1.07     11.49 o 
  -5   5   2      129.87       95.90     17.23 o 
  -3   5   2     1463.46     1549.63     42.23 o 
  -1   5   2      799.43      815.89     37.01 o 
   1   5   2      119.28      105.44     19.40 o 
   3   5   2     4269.53     4207.74     74.20 o 
   5   5   2      530.30      490.96     30.13 o 
   7   5   2      183.60      187.84     21.72 o 
   9   5   2      302.37      311.49     26.48 o 
  11   5   2      659.45      656.74     37.10 o 
  13   5   2     1985.31     1771.93     81.81 o 
  15   5   2      290.93      316.55     42.56 o 
  17   5   2      150.51      182.69     38.53 o 
 -16   6   2     1096.38     1383.44    100.31 o 
 -14   6   2       36.91        4.73     54.82 o 
 -12   6   2        1.92       -4.96     15.14 o 
 -10   6   2       38.31       -0.07     15.32 o 
  -8   6   2      878.45      796.65     41.90 o 
  -6   6   2      281.86      259.93     27.53 o 
  -4   6   2     1608.86     1487.48     77.84 o 
  -2   6   2      829.21      901.10     46.55 o 
   0   6   2      495.65      444.52     39.30 o 
   2   6   2      407.03      433.78     33.69 o 
   4   6   2     4635.64     4660.62     96.07 o 
   6   6   2        2.39      -11.72     16.64 o 
   8   6   2       11.27       -6.37     16.72 o 
  10   6   2        2.51      -20.29     13.95 o 
  12   6   2      250.96      294.18     40.76 o 
  14   6   2      119.72       49.38     35.05 o 
  16   6   2       58.43       37.65     58.40 o 
 -13   7   2     1158.25     1170.99    135.12 o 
 -11   7   2      476.15      522.79     50.23 o 
  -9   7   2       32.98       18.20     17.56 o 
  -7   7   2       30.65       51.37     20.14 o 
  -5   7   2      238.98      211.58     28.01 o 
  -3   7   2     2075.95     2217.78     69.14 o 
  -1   7   2       95.61       96.24     21.58 o 
   1   7   2      117.98      159.35     25.32 o 
   3   7   2      794.34      733.65     52.38 o 
   5   7   2      217.12      210.81     30.87 o 
   7   7   2        0.91        6.96     16.96 o 
   9   7   2       61.64       95.89     23.37 o 
  11   7   2      527.90      640.61     65.84 o 
  13   7   2      448.74      384.29     55.67 o 
  -8   8   2       47.43       89.67     36.54 o 
  -6   8   2        0.56       -3.74     18.52 o 
  -4   8   2      322.24      339.38     36.61 o 
  -2   8   2       21.75       -1.10     20.26 o 
   0   8   2     1020.93     1114.73     74.28 o 
   2   8   2      106.28      125.75     26.07 o 
   4   8   2       20.84       26.57     18.98 o 
   6   8   2        4.92      -18.65     16.14 o 
   8   8   2       59.26       65.38     23.22 o 
 -21   1   3       29.28      -15.45     27.96 o 
 -19   1   3      490.91      508.78     42.57 o 
 -17   1   3     1715.79     1644.13     59.29 o 
 -15   1   3      492.69      519.28     37.04 o 
 -13   1   3     4305.19     4340.32     86.02 o 
 -11   1   3     1046.67     1045.85     32.30 o 
  -9   1   3      264.09      304.90     16.21 o 
  -7   1   3    12391.29    12813.41    158.60 o 
  -5   1   3    16134.90    15675.11    177.24 o 
  -3   1   3     4476.13     4218.67     48.18 o 
   1   1   3    18756.76    17907.26    154.60 o 
   3   1   3    10332.32    10016.92    134.35 o 
   5   1   3     1365.01     1346.72     23.42 o 
   7   1   3      742.91      718.82     17.57 o 
   9   1   3     2493.47     2500.99     38.37 o 
  11   1   3      327.67      429.66     30.49 o 
  13   1   3      723.78      759.60     40.79 o 
  15   1   3     4258.16     4422.83     97.45 o 
  17   1   3     1187.10     1245.22     57.67 o 
  19   1   3      241.17      258.78     36.82 o 
  21   1   3      213.06      161.38     37.25 o 
 -22   2   3      680.46      709.87     63.24 o 
 -20   2   3       20.29        0.76     20.74 o 
 -18   2   3      388.80      401.54     37.81 o 
 -16   2   3     7385.50     7514.53    143.24 o 
 -14   2   3      496.64      434.30     32.62 o 
 -12   2   3      742.64      823.66     24.13 o 
 -10   2   3      210.55      257.38     15.70 o 
  -8   2   3       44.48       46.43      8.09 o 
  -6   2   3     1560.12     1485.57     27.38 o 
  -4   2   3    19320.15    19816.76    177.81 o 
  -2   2   3     3200.60     3045.08     47.60 o 
   0   2   3     3539.44     3275.57     40.13 o 
   2   2   3     9044.90     8772.75     86.51 o 
   4   2   3     2865.61     2882.36     40.18 o 
   6   2   3    12688.87    13805.19    148.71 o 
   8   2   3     1132.61     1196.51     42.16 o 
  10   2   3      170.64      177.04     13.60 o 
  12   2   3      656.50      629.68     37.72 o 
  14   2   3     1625.13     1631.55     56.87 o 
  16   2   3      943.54      924.05     51.68 o 
  18   2   3        0.53      -27.81     18.54 o 
  20   2   3        0.46      -47.82     44.58 o 
 -21   3   3       86.62       52.17     37.27 o 
 -19   3   3       59.12       66.22     25.58 o 
 -17   3   3       90.28       89.49     25.64 o 
 -15   3   3       27.06       27.67     17.26 o 
 -13   3   3      799.33      766.80     41.37 o 
 -11   3   3      305.63      317.51     19.48 o 
  -9   3   3      890.42      884.96     25.44 o 
  -7   3   3     2305.97     2299.87     39.31 o 
  -5   3   3      706.09      857.07     21.60 o 
  -3   3   3     6878.35     7227.44     85.48 o 
  -1   3   3      458.47      417.70     16.19 o 
   1   3   3     1130.46     1202.86     23.40 o 
   3   3   3      393.57      482.73     21.88 o 
   5   3   3     2643.67     2683.74     41.72 o 
   7   3   3     4060.55     4161.97     78.45 o 
   9   3   3     1394.74     1466.83     38.86 o 
  11   3   3       15.02       22.92     10.28 o 
  13   3   3     1871.31     1779.76     59.08 o 
  15   3   3     1576.94     1733.21     70.89 o 
  17   3   3        0.84        9.98     20.00 o 
  19   3   3        4.59       -1.98     21.35 o 
 -20   4   3      729.25      882.58     92.24 o 
 -18   4   3       21.87       21.55     36.31 o 
 -16   4   3      546.60      596.59     50.59 o 
 -14   4   3       19.88       -0.04     17.22 o 
 -12   4   3      382.11      464.29     28.51 o 
 -10   4   3     1567.91     1584.84     49.98 o 
  -8   4   3     2304.76     2348.78     50.48 o 
  -6   4   3     1406.32     1189.43     34.52 o 
  -4   4   3      253.55      257.91     21.08 o 
  -2   4   3     1240.58     1418.87     30.71 o 
   0   4   3     2361.92     2254.61     38.48 o 
   2   4   3      184.04      219.60     18.57 o 
   4   4   3      342.86      450.83     25.78 o 
   6   4   3     1169.28     1143.01     39.39 o 
   8   4   3      951.03      925.52     33.14 o 
  10   4   3     1346.56     1422.51     41.58 o 
  12   4   3      589.91      556.17     47.51 o 
  14   4   3      533.26      501.60     47.08 o 
  16   4   3      478.70      512.30     49.90 o 
  18   4   3      253.88      240.20     38.82 o 
 -17   5   3      648.27      719.59     76.84 o 
 -15   5   3      203.10      334.99     54.63 o 
 -13   5   3        8.54       11.33     17.65 o 
 -11   5   3     4041.80     3869.67     75.55 o 
  -9   5   3      889.27      976.80     44.10 o 
  -7   5   3      370.06      405.86     27.56 o 
  -5   5   3      396.85      368.39     25.18 o 
  -3   5   3        2.25       -0.55     12.63 o 
  -1   5   3      794.47      839.26     44.58 o 
   1   5   3       11.21        2.18     12.92 o 
   3   5   3     2087.45     2287.31     53.86 o 
   5   5   3      496.13      514.42     31.20 o 
   7   5   3       17.34       21.27     15.47 o 
   9   5   3        0.06       -2.15     12.76 o 
  11   5   3      945.53      962.88     40.78 o 
  13   5   3      970.80     1166.44     63.34 o 
  15   5   3      335.09      260.55     38.46 o 
  17   5   3      191.56      177.45     38.36 o 
 -16   6   3      916.92     1044.70    107.81 o 
 -14   6   3      109.34      174.46     45.83 o 
 -12   6   3      521.31      460.62     34.25 o 
 -10   6   3      845.38      888.62     44.60 o 
  -8   6   3      136.29      156.92     22.87 o 
  -6   6   3     1236.86     1172.71     46.95 o 
  -4   6   3        0.03        0.63     18.30 o 
  -2   6   3      183.30      219.22     26.01 o 
   0   6   3        1.10        3.19     14.16 o 
   2   6   3      285.67      235.14     31.30 o 
   4   6   3      851.55      816.14     43.40 o 
   6   6   3      335.21      263.87     27.40 o 
   8   6   3       60.67       37.08     17.23 o 
  10   6   3       33.89       19.57     18.74 o 
  12   6   3      973.70      935.37     68.42 o 
  14   6   3        0.19      -32.36     38.33 o 
  16   6   3      261.33      229.92     44.04 o 
 -13   7   3      231.20      255.07     70.39 o 
 -11   7   3      679.50      734.56     78.79 o 
  -9   7   3        8.20       25.97     18.51 o 
  -7   7   3       17.23        6.98     17.49 o 
  -5   7   3     2391.66     2273.86     69.76 o 
  -3   7   3      288.69      332.05     32.38 o 
  -1   7   3      262.22      245.65     29.16 o 
   1   7   3       20.49       13.95     17.64 o 
   3   7   3     1061.96     1114.25     55.77 o 
   5   7   3      678.59      696.99     46.57 o 
   7   7   3       53.16       64.82     21.07 o 
   9   7   3      886.55     1043.81     58.58 o 
  11   7   3        4.18       -5.12     17.26 o 
  13   7   3      165.65      118.76     36.12 o 
  -8   8   3      528.98      647.55     58.48 o 
  -6   8   3       86.87       84.88     28.36 o 
  -4   8   3       20.57       30.08     19.42 o 
  -2   8   3       30.85       39.99     20.37 o 
   0   8   3      189.64      167.49     27.99 o 
   2   8   3        6.02      -10.95     17.02 o 
   4   8   3        3.37        2.81     17.30 o 
   6   8   3      267.41      281.12     41.62 o 
   8   8   3      100.76       84.91     28.35 o 
 -22   0   4     1517.01     1783.77    127.44 o 
 -20   0   4     2666.84     2780.89    125.82 o 
 -18   0   4        0.10      -22.38     19.34 o 
 -16   0   4      439.52      453.70     50.20 o 
 -14   0   4      726.73      747.92     54.03 o 
 -12   0   4      492.12      576.77     53.40 o 
 -10   0   4      237.16      370.30     18.36 o 
  -8   0   4     5667.91     5478.38     85.44 o 
  -6   0   4       64.45       24.72     10.43 o 
  -4   0   4    19218.34    17881.00    571.24 o 
  -2   0   4    11199.02    10510.71    130.22 o 
   0   0   4    10341.61    10739.48    190.26 o 
   2   0   4    77194.67    72375.77   1115.79 o 
   4   0   4     4022.54     3803.64     60.90 o 
   6   0   4      212.97      198.13     12.77 o 
   8   0   4    19135.56    19483.42    330.20 o 
  10   0   4      416.65      464.68     42.36 o 
  12   0   4      556.12      544.40     50.16 o 
  14   0   4     1460.80     1524.87    165.46 o 
  16   0   4     1945.31     1769.73     89.82 o 
  18   0   4     2358.25     2363.70    144.83 o 
  20   0   4     4454.12     4672.44    168.02 o 
 -21   1   4      134.79      153.56     34.81 o 
 -19   1   4       55.15       61.39     34.69 o 
 -17   1   4       31.89       35.37     19.40 o 
 -15   1   4     2918.62     2828.59     71.83 o 
 -13   1   4     9168.37     9450.05    142.94 o 
 -11   1   4      894.15      964.77     26.80 o 
  -9   1   4     3097.08     3214.29     43.70 o 
  -7   1   4     1452.63     1427.36     29.86 o 
  -5   1   4     1268.69     1231.12     30.09 o 
  -3   1   4     3712.04     3744.66     43.80 o 
  -1   1   4    16678.82    15628.46    135.98 o 
   1   1   4     4394.83     4126.28     51.19 o 
   3   1   4    19228.24    18704.71    165.42 o 
   5   1   4     9114.15     9072.96    106.90 o 
   7   1   4        6.19        4.00      8.20 o 
   9   1   4        9.29       18.21      6.36 o 
  11   1   4       66.25      107.84     18.90 o 
  13   1   4      144.12      159.84     23.44 o 
  15   1   4      398.89      397.00     36.18 o 
  17   1   4     5333.55     5307.86    116.64 o 
  19   1   4      969.12      967.70     67.76 o 
  21   1   4      526.03      550.28     53.46 o 
 -22   2   4      184.21      207.62     51.25 o 
 -20   2   4      257.19      248.89     34.60 o 
 -18   2   4      462.64      447.08     38.63 o 
 -16   2   4      330.22      333.67     32.13 o 
 -14   2   4     1193.23     1261.27     46.93 o 
 -12   2   4     4548.71     4590.18     62.97 o 
 -10   2   4     2637.81     2613.00     42.44 o 
  -8   2   4       89.85      131.98     12.46 o 
  -6   2   4     2866.10     2918.52     61.85 o 
  -4   2   4     4236.45     4219.44     56.10 o 
   0   2   4      267.72      191.45     11.02 o 
   2   2   4      348.18      383.22     14.41 o 
   4   2   4        6.34       -3.19      6.41 o 
   6   2   4    10799.60    11063.73    124.74 o 
   8   2   4     1461.11     1479.96     31.07 o 
  10   2   4     1167.35     1231.10     28.96 o 
  12   2   4      877.45      863.61     44.03 o 
  14   2   4      119.75      125.36     23.84 o 
  16   2   4        6.21      -16.31     27.24 o 
  18   2   4        7.71      -33.85     29.69 o 
  20   2   4        5.20      -48.00     32.00 o 
 -21   3   4      243.92      197.91     50.73 o 
 -19   3   4       48.57       71.70     27.25 o 
 -17   3   4      551.19      490.72     44.64 o 
 -15   3   4      290.69      275.18     29.47 o 
 -13   3   4     2471.62     2572.83     96.51 o 
 -11   3   4       31.00       23.30      9.45 o 
  -9   3   4      448.73      494.54     21.84 o 
  -7   3   4     2135.07     2081.03     47.06 o 
  -5   3   4        4.38        2.92      6.55 o 
  -3   3   4        3.28       30.16      7.95 o 
  -1   3   4    11265.70    11502.85    152.14 o 
   1   3   4       85.66       96.67     11.36 o 
   3   3   4       14.55       51.48     10.38 o 
   5   3   4     2822.41     3083.98     53.37 o 
   7   3   4        8.53       23.69     10.03 o 
   9   3   4      392.46      381.22     24.45 o 
  11   3   4      255.75      254.95     24.18 o 
  13   3   4       43.28       38.81     25.77 o 
  15   3   4      133.33      185.94     30.60 o 
  17   3   4      432.94      395.92     45.82 o 
  19   3   4       48.26       -0.28     26.54 o 
 -20   4   4        1.34      -42.26     36.51 o 
 -18   4   4      123.76      117.60     44.91 o 
 -16   4   4      253.56      266.45     51.05 o 
 -14   4   4      152.95      168.22     33.97 o 
 -12   4   4     9787.93     9513.96    127.46 o 
 -10   4   4     1817.17     1776.46     45.37 o 
  -8   4   4      200.51      193.75     18.12 o 
  -6   4   4     1744.63     1827.48     35.26 o 
  -4   4   4      937.75      980.52     25.78 o 
  -2   4   4     5180.42     5434.14     67.81 o 
   0   4   4      153.00      191.12     13.86 o 
   2   4   4       32.20       44.63     11.95 o 
   4   4   4     3853.85     4029.13     68.10 o 
   6   4   4      373.58      388.97     24.90 o 
   8   4   4      270.34      275.26     22.33 o 
  10   4   4      394.02      346.53     25.67 o 
  12   4   4     4404.58     4391.39    112.31 o 
  14   4   4      479.81      470.74     45.19 o 
  16   4   4        2.70        3.08     22.61 o 
  18   4   4        0.42      -30.19     20.12 o 
 -17   5   4       29.20       12.57     32.25 o 
 -15   5   4       99.05       65.77     36.00 o 
 -13   5   4       41.37       15.79     15.84 o 
 -11   5   4     2727.88     2706.85     81.70 o 
  -9   5   4     4140.65     4102.55     76.02 o 
  -7   5   4     3629.53     3495.56     67.94 o 
  -5   5   4       58.98       59.93     13.91 o 
  -3   5   4       17.54       19.90     12.09 o 
  -1   5   4      953.29      974.64     38.15 o 
   1   5   4      138.01      158.98     18.63 o 
   3   5   4      351.48      395.63     27.64 o 
   5   5   4      338.72      371.85     27.54 o 
   7   5   4       24.29       13.96     18.79 o 
   9   5   4        2.05        5.99     13.94 o 
  11   5   4       19.04        4.91     14.09 o 
  13   5   4     1453.73     1432.31     70.85 o 
  15   5   4        4.81      -20.73     35.45 o 
  17   5   4      162.22      163.33     39.94 o 
 -16   6   4       18.87       54.71     52.49 o 
 -14   6   4     1220.81     1167.27     94.62 o 
 -12   6   4     1626.50     1554.95     64.44 o 
 -10   6   4     1238.54     1186.29     45.41 o 
  -8   6   4     1719.00     1688.76     50.68 o 
  -6   6   4      289.09      256.42     28.12 o 
  -4   6   4     1169.19     1173.18     46.77 o 
  -2   6   4      118.47      183.93     23.65 o 
   0   6   4        4.00        8.77     14.20 o 
   2   6   4      660.52      606.91     46.93 o 
   4   6   4       16.50       11.11     15.00 o 
   6   6   4      184.23      183.67     30.44 o 
   8   6   4      143.53      143.41     22.93 o 
  10   6   4       33.85       37.62     23.26 o 
  12   6   4      844.41      777.31     62.61 o 
  14   6   4      279.02      258.70     53.97 o 
 -13   7   4      307.13      234.04     70.19 o 
 -11   7   4       72.79      101.90     28.50 o 
  -9   7   4      187.76      173.82     32.44 o 
  -7   7   4      279.49      299.26     43.75 o 
  -5   7   4       87.53      122.52     23.26 o 
  -3   7   4       68.18       67.00     20.21 o 
  -1   7   4      446.90      467.90     38.42 o 
   1   7   4      538.10      505.28     39.42 o 
   3   7   4     1457.53     1482.55     56.74 o 
   5   7   4      262.51      221.76     34.69 o 
   7   7   4        0.17        4.20     16.69 o 
   9   7   4      194.05      217.03     30.41 o 
  11   7   4      461.22      520.65     42.78 o 
  -8   8   4      950.76     1143.72     75.88 o 
  -6   8   4        2.20       -4.88     20.57 o 
  -4   8   4      342.67      341.59     37.01 o 
  -2   8   4        1.74        5.79     17.42 o 
   0   8   4        4.26        6.57     17.72 o 
   2   8   4       95.19       92.13     25.42 o 
   4   8   4      438.40      446.95     41.42 o 
   6   8   4       77.74      108.08     30.63 o 
   8   8   4       81.98      115.87     27.21 o 
 -21   1   5      594.23      663.37     51.21 o 
 -19   1   5     1136.67     1102.65     54.98 o 
 -17   1   5      520.87      501.86     38.64 o 
 -15   1   5      617.80      693.36     39.09 o 
 -13   1   5     3530.74     3400.36     73.58 o 
 -11   1   5      836.98      812.86     26.08 o 
  -9   1   5       16.21        0.75      5.37 o 
  -7   1   5      675.71      627.72     18.53 o 
  -5   1   5     2672.74     2780.11     35.72 o 
  -3   1   5     4554.91     4548.88     88.11 o 
  -1   1   5    13789.30    13179.73    117.38 o 
   1   1   5    28790.99    28321.29    241.36 o 
   3   1   5        1.01       13.83      8.32 o 
   5   1   5      373.92      337.08     14.06 o 
   7   1   5    11116.77    11380.42    113.40 o 
   9   1   5     4752.37     4703.01     58.38 o 
  11   1   5      687.74      727.04     36.63 o 
  13   1   5      120.60      147.97     23.36 o 
  15   1   5     3180.04     3187.70     84.09 o 
  17   1   5       43.52       36.88     20.94 o 
  19   1   5      168.56       97.01     29.92 o 
  21   1   5        4.80      -53.01     37.43 o 
 -22   2   5      202.29      228.15     46.23 o 
 -20   2   5      765.72      774.02     62.45 o 
 -18   2   5      914.29      835.41     48.90 o 
 -16   2   5     1539.98     1543.39     55.15 o 
 -14   2   5      472.59      418.42     36.99 o 
 -12   2   5       51.75       52.78     10.13 o 
 -10   2   5      226.48      304.47     16.62 o 
  -8   2   5      473.12      449.69     19.46 o 
  -6   2   5     5299.88     5315.65     68.16 o 
  -4   2   5    14093.55    14685.73    136.82 o 
  -2   2   5     6848.13     6548.34    142.59 o 
   0   2   5     1665.07     1718.39     39.08 o 
   2   2   5     4694.36     4660.63     54.85 o 
   4   2   5        1.63        3.24      6.73 o 
   6   2   5      710.22      744.09     22.60 o 
   8   2   5     2037.91     2128.86     38.54 o 
  10   2   5       50.20       66.76     10.86 o 
  12   2   5      236.13      267.16     28.69 o 
  14   2   5      302.58      261.83     31.61 o 
  16   2   5      258.23      184.68     34.54 o 
  18   2   5      308.82      301.26     38.46 o 
  20   2   5      214.76      267.74     44.20 o 
 -21   3   5        9.73      -14.66     30.39 o 
 -19   3   5      215.93      226.68     51.18 o 
 -17   3   5      140.27      140.41     28.14 o 
 -15   3   5     2754.47     2735.15     72.53 o 
 -13   3   5     1085.85     1061.19     35.48 o 
 -11   3   5     1011.69     1042.00     32.92 o 
  -9   3   5       45.74       71.75     10.36 o 
  -3   3   5     1106.46     1226.02     27.66 o 
  -1   3   5       29.34       84.59      9.56 o 
   1   3   5     5455.21     5401.17    128.05 o 
   3   3   5     2070.68     2073.17     34.31 o 
   5   3   5     5278.96     5408.77     67.94 o 
   7   3   5      650.50      572.32     24.94 o 
   9   3   5       58.64       46.58     13.81 o 
  11   3   5     1505.99     1368.24     57.13 o 
  13   3   5     2105.59     1924.58     63.42 o 
  15   3   5      470.55      478.49     46.84 o 
  17   3   5        0.07      -26.46     27.26 o 
  19   3   5      367.22      390.70     55.76 o 
 -20   4   5      537.05      617.42     75.57 o 
 -18   4   5       12.94       12.71     29.14 o 
 -16   4   5      696.35      829.80     77.27 o 
 -14   4   5      240.78      239.21     31.27 o 
 -12   4   5     3056.15     3265.27     81.16 o 
 -10   4   5    12883.13    12233.40    151.69 o 
  -8   4   5      462.42      498.63     25.93 o 
  -6   4   5     2020.97     2046.33     38.36 o 
  -4   4   5      398.64      387.75     18.76 o 
  -2   4   5     1071.79     1136.14     27.01 o 
   0   4   5     1826.74     2059.09     37.03 o 
   2   4   5      390.55      543.24     30.22 o 
   4   4   5        4.32        0.08      9.84 o 
   6   4   5      156.01      214.14     20.05 o 
   8   4   5      362.19      413.50     39.46 o 
  10   4   5     1786.39     1712.41     46.78 o 
  12   4   5      268.79      172.12     30.69 o 
  14   4   5      517.03      530.20     48.84 o 
  16   4   5      223.12      186.29     36.93 o 
  18   4   5      333.46      384.85     66.43 o 
 -17   5   5      135.94       96.97    120.86 o 
 -15   5   5       30.33       21.47     62.50 o 
 -13   5   5        0.09      -10.68     18.10 o 
 -11   5   5      215.79      176.61     21.35 o 
  -9   5   5     1619.59     1531.81     45.45 o 
  -7   5   5       17.22       25.97     12.97 o 
  -5   5   5      600.18      608.38     29.86 o 
  -3   5   5       71.34       89.79     14.72 o 
  -1   5   5        1.90       12.75     11.93 o 
   1   5   5        0.55       12.04     12.21 o 
   3   5   5     1736.06     1711.05     74.44 o 
   5   5   5       17.76        8.43     13.19 o 
   7   5   5      839.44      817.89     48.86 o 
   9   5   5      115.93       96.97     20.20 o 
  11   5   5      238.68      258.13     31.41 o 
  13   5   5      577.53      541.70     51.55 o 
  15   5   5       34.81      -16.58     40.05 o 
  17   5   5        4.51       -9.88     41.57 o 
 -16   6   5      198.82      251.67     91.03 o 
 -14   6   5        5.30       -1.97     47.03 o 
 -12   6   5      160.85       76.59     23.97 o 
 -10   6   5     3625.08     3418.49     74.81 o 
  -8   6   5      184.83      179.12     22.36 o 
  -6   6   5     2568.81     2285.67     64.89 o 
  -4   6   5       41.92       64.78     18.54 o 
  -2   6   5     4019.77     3919.14     86.15 o 
   0   6   5      949.34      897.42     54.04 o 
   2   6   5      763.33      730.84     43.13 o 
   4   6   5        5.87       11.26     15.19 o 
   6   6   5      280.92      266.20     27.72 o 
   8   6   5        4.57       -2.99     21.28 o 
  10   6   5      196.71      183.32     40.48 o 
  12   6   5        3.34       -5.39     25.30 o 
  14   6   5      218.29      245.91     43.31 o 
 -13   7   5      215.43      248.20     69.58 o 
 -11   7   5      977.51     1035.94    113.49 o 
  -9   7   5      147.08      198.44     34.12 o 
  -7   7   5      228.64      228.08     33.75 o 
  -5   7   5     2003.36     2097.45     67.04 o 
  -3   7   5      575.25      606.35     42.58 o 
  -1   7   5       47.98       44.94     18.45 o 
   1   7   5       32.46       32.90     17.57 o 
   3   7   5      671.15      765.41     82.91 o 
   5   7   5      217.67      275.67     31.12 o 
   7   7   5      222.16      267.50     31.78 o 
   9   7   5      273.96      366.85     36.69 o 
  11   7   5       12.72       19.51     19.42 o 
  -8   8   5       17.79       74.66     27.90 o 
  -6   8   5       16.54        8.20     22.91 o 
  -4   8   5      115.71      117.72     30.45 o 
  -2   8   5       28.74       11.83     18.71 o 
   0   8   5      849.17      858.69     86.31 o 
   2   8   5      137.46      115.85     29.46 o 
   4   8   5       36.84       31.68     20.94 o 
   6   8   5     3334.16     3344.74    109.73 o 
   8   8   5       88.77      140.33     29.46 o 
 -22   0   6        1.15      -37.01     38.64 o 
 -20   0   6      206.68      217.26     44.49 o 
 -18   0   6     3119.72     3240.76    125.51 o 
 -16   0   6      648.78      621.03     56.69 o 
 -14   0   6      665.47      781.42     53.13 o 
 -12   0   6     4834.62     4922.73     87.90 o 
 -10   0   6     6398.33     7002.07    109.73 o 
  -8   0   6    15434.91    16061.13    211.23 o 
  -6   0   6        2.14        3.93      5.46 o 
  -4   0   6     2340.05     2060.39     38.72 o 
  -2   0   6     3395.79     3232.88     74.65 o 
   0   0   6      470.28      560.88     40.34 o 
   2   0   6   204336.36   199456.14   2396.03 o 
   4   0   6     6788.49     6743.13    100.66 o 
   6   0   6     4132.17     4039.06     82.11 o 
   8   0   6     8306.31     8995.32    132.76 o 
  10   0   6     1309.15     1333.03     72.01 o 
  12   0   6     1834.11     1840.94     81.65 o 
  14   0   6      135.25      155.12     37.38 o 
  16   0   6      845.64      848.44     75.66 o 
  18   0   6      175.87       60.80     48.75 o 
  20   0   6       23.94      -62.46     94.57 o 
 -21   1   6      157.96      180.53     49.78 o 
 -19   1   6       55.92       33.78     21.05 o 
 -17   1   6     1584.70     1498.73     55.32 o 
 -15   1   6      511.28      535.04     35.76 o 
 -13   1   6      769.09      774.60     35.29 o 
 -11   1   6       35.71       51.17      8.33 o 
  -9   1   6      384.01      506.55     23.79 o 
  -7   1   6       63.43       84.20      9.95 o 
  -5   1   6      156.76      181.81     10.01 o 
  -3   1   6    14164.39    14124.52    161.78 o 
  -1   1   6      204.52      222.16     15.07 o 
   1   1   6    61949.47    60657.78    567.05 o 
   3   1   6    16586.09    16468.42    150.72 o 
   5   1   6     2218.14     2221.23     41.22 o 
   7   1   6       23.70       32.02      7.45 o 
   9   1   6       89.77       59.73     11.19 o 
  11   1   6      456.37      518.67     34.64 o 
  13   1   6      263.51      299.12     31.37 o 
  15   1   6      665.84      753.70     48.73 o 
  17   1   6        9.09      -12.66     35.53 o 
  19   1   6       47.99       36.76     46.51 o 
  21   1   6        6.09      -31.88     60.99 o 
 -22   2   6        7.86      -38.02     25.35 o 
 -20   2   6       51.55       25.82     28.65 o 
 -18   2   6      521.38      503.31     40.40 o 
 -16   2   6     1161.89     1044.62     46.90 o 
 -14   2   6      720.90      643.65     38.20 o 
 -12   2   6     1062.55     1070.83     27.73 o 
 -10   2   6      668.91      655.20     26.14 o 
  -8   2   6      223.54      248.86     14.35 o 
  -6   2   6      292.75      342.25     14.37 o 
  -4   2   6     2827.75     2775.95     41.63 o 
  -2   2   6     3188.90     3060.12     50.41 o 
   0   2   6      330.75      346.53     13.83 o 
   2   2   6      460.25      443.19     16.09 o 
   4   2   6        5.35       16.19      9.51 o 
   6   2   6     1071.63     1067.95     26.80 o 
   8   2   6     3622.66     4074.03     57.96 o 
  10   2   6      776.23      909.86     26.82 o 
  12   2   6       25.17        0.74     14.85 o 
  14   2   6      234.81      201.16     29.02 o 
  16   2   6     2262.08     2100.07     72.12 o 
  18   2   6      217.58      156.88     52.21 o 
  20   2   6        4.21      -34.52     39.68 o 
 -21   3   6      201.74      191.92     49.24 o 
 -19   3   6       17.52       13.06     29.40 o 
 -17   3   6      427.79      462.06     43.69 o 
 -15   3   6        0.01        9.82     15.27 o 
 -13   3   6     2208.57     2277.22     77.75 o 
 -11   3   6      122.16      116.47     12.99 o 
  -9   3   6       96.58       89.09     10.69 o 
  -7   3   6     1907.54     1950.51     40.10 o 
  -5   3   6     1848.56     2123.67     36.17 o 
  -3   3   6     3513.78     3557.10     73.28 o 
  -1   3   6       32.51        8.86      6.90 o 
   1   3   6      126.73      141.82     13.44 o 
   3   3   6     6190.63     6231.95     73.28 o 
   5   3   6     1356.58     1538.67     32.90 o 
   7   3   6     1001.68     1094.24     30.42 o 
   9   3   6      621.76      689.56     29.71 o 
  11   3   6      795.12      808.61     30.10 o 
  13   3   6      127.15       96.23     26.15 o 
  15   3   6        7.96       -8.86     31.03 o 
  17   3   6      257.98      199.34     36.78 o 
  19   3   6      706.21      635.09     85.52 o 
 -20   4   6      560.09      654.52     76.80 o 
 -18   4   6      247.97      233.98     48.07 o 
 -16   4   6        7.55       12.39     27.34 o 
 -14   4   6     1047.54     1103.36     55.15 o 
 -12   4   6       91.70       78.19     15.45 o 
 -10   4   6      472.47      376.80     24.52 o 
  -8   4   6      622.47      648.31     27.54 o 
  -6   4   6      266.73      206.53     21.64 o 
  -4   4   6     1475.47     1533.16     44.92 o 
  -2   4   6      550.94      567.71     26.57 o 
   0   4   6      459.33      560.34     21.16 o 
   2   4   6     2120.59     2158.75     47.54 o 
   4   4   6     3669.86     3665.55     65.82 o 
   6   4   6       71.73       66.61     14.84 o 
   8   4   6      258.91      292.91     23.79 o 
  10   4   6        7.59        0.34     12.28 o 
  12   4   6     2694.87     2440.24     84.24 o 
  14   4   6      549.73      508.92     50.01 o 
  16   4   6        5.98      -19.74     24.73 o 
  18   4   6        1.36      -11.61     21.86 o 
 -17   5   6      272.73      234.63     50.20 o 
 -15   5   6      145.41      117.00     36.51 o 
 -13   5   6       77.47       72.16     20.62 o 
 -11   5   6      497.49      329.48     26.47 o 
  -9   5   6     3497.11     3549.65     87.13 o 
  -7   5   6     2977.01     3204.43    102.20 o 
  -5   5   6     1646.08     1503.91     41.62 o 
  -3   5   6      318.49      318.85     22.88 o 
  -1   5   6     2545.12     2713.32     54.23 o 
   1   5   6      810.80      761.36     32.94 o 
   3   5   6     7053.79     6352.37    221.50 o 
   5   5   6        0.97      -10.21     11.85 o 
   7   5   6       93.19       56.94     16.48 o 
   9   5   6        4.75       -1.46     12.55 o 
  11   5   6     1830.78     1854.80     53.91 o 
  13   5   6       95.34       90.34     28.23 o 
  15   5   6       29.34       35.78     56.88 o 
  17   5   6      215.77      252.98     47.03 o 
 -16   6   6      321.00      291.54     55.47 o 
 -14   6   6      406.02      374.64     58.61 o 
 -12   6   6       15.29       24.73     18.87 o 
 -10   6   6      127.47      131.33     25.30 o 
  -8   6   6       73.46       85.26     19.73 o 
  -6   6   6     1031.94     1112.93     72.85 o 
  -4   6   6     1795.79     1717.95     55.28 o 
  -2   6   6     1824.61     1908.88     73.25 o 
   0   6   6     2395.20     2282.13     64.20 o 
   2   6   6     4028.77     4009.12     92.90 o 
   4   6   6     3390.47     3325.67     80.67 o 
   6   6   6       64.89       76.13     19.66 o 
   8   6   6      152.51      160.71     29.83 o 
  10   6   6        6.61       -4.62     31.17 o 
  12   6   6      164.39      145.83     46.44 o 
  14   6   6        0.00      -20.41     22.06 o 
 -13   7   6      146.64       83.74     49.96 o 
 -11   7   6      710.36      753.59     60.31 o 
  -9   7   6       90.29       83.40     26.92 o 
  -7   7   6      187.57      231.50     35.62 o 
  -5   7   6      806.98      705.09     63.37 o 
  -3   7   6     1311.48     1248.52     53.95 o 
  -1   7   6      232.96      224.93     28.41 o 
   1   7   6      118.38      104.58     23.08 o 
   3   7   6      321.88      345.92     39.98 o 
   5   7   6       44.75       48.50     19.99 o 
   7   7   6        9.77       25.14     18.34 o 
   9   7   6      157.63      196.44     28.60 o 
  11   7   6        0.00       -2.47     21.30 o 
  -8   8   6      326.51      383.18     47.01 o 
  -6   8   6       17.32       12.03     21.97 o 
  -4   8   6      134.46      127.64     31.55 o 
  -2   8   6        1.79       -9.02     16.87 o 
   0   8   6       70.12       87.11     23.88 o 
   2   8   6        0.44       19.84     18.90 o 
   4   8   6       80.37       95.00     24.56 o 
   6   8   6       66.47       74.43     24.39 o 
 -21   1   7      598.63      575.80     58.34 o 
 -19   1   7     2100.27     2208.91     72.22 o 
 -17   1   7     1958.81     1955.73     62.93 o 
 -15   1   7      127.67      127.76     20.34 o 
 -13   1   7      707.70      687.58     33.66 o 
 -11   1   7        4.63       13.97      6.47 o 
  -9   1   7      225.08      284.89     21.40 o 
  -7   1   7    26186.91    27269.69    293.61 o 
  -5   1   7    12122.13    11661.25    109.93 o 
  -3   1   7     2564.42     2398.59     36.67 o 
  -1   1   7     3991.33     3856.57     43.81 o 
   1   1   7   147269.59   136484.28   1168.79 o 
   3   1   7     9399.71     8948.88     91.09 o 
   5   1   7      327.06      363.79     23.80 o 
   7   1   7       66.33      124.31     10.92 o 
   9   1   7     3594.49     3804.11     62.46 o 
  11   1   7       23.71       22.62     15.02 o 
  13   1   7        5.15       -2.08     14.70 o 
  15   1   7      147.51      134.88     27.29 o 
  17   1   7      185.52      156.92     30.56 o 
  19   1   7     1275.33     1152.02     69.92 o 
  21   1   7       61.20       23.42     69.31 o 
 -22   2   7        1.56      -18.50     33.54 o 
 -20   2   7      292.18      291.45     44.38 o 
 -18   2   7      220.39      249.96     30.35 o 
 -16   2   7     1074.36      963.74     45.24 o 
 -14   2   7     2877.40     2928.13     69.46 o 
 -12   2   7      367.74      340.06     22.96 o 
 -10   2   7       35.97       29.49      7.91 o 
  -8   2   7     3470.53     3864.21     57.05 o 
  -6   2   7      859.36      912.99     21.32 o 
  -4   2   7     1133.11     1080.30     23.11 o 
  -2   2   7      283.21      244.91     11.88 o 
   0   2   7      891.38      865.42     20.23 o 
   2   2   7        5.54        9.62      6.64 o 
   4   2   7     1066.33     1084.46     26.22 o 
   6   2   7     1103.97     1261.62     32.45 o 
   8   2   7       90.32      113.93     13.07 o 
  10   2   7     3445.28     3531.88     55.47 o 
  12   2   7        0.91      -12.11     17.69 o 
  14   2   7      419.60      361.69     36.84 o 
  16   2   7       71.25       58.65     23.62 o 
  18   2   7        6.57      -37.09     24.73 o 
  20   2   7      317.53      230.96     46.52 o 
 -21   3   7       44.98       71.46     37.42 o 
 -19   3   7      423.09      483.16     78.38 o 
 -17   3   7      156.54      133.33     31.95 o 
 -15   3   7     2657.39     2585.73     68.99 o 
 -13   3   7      460.57      461.00     27.50 o 
 -11   3   7     3951.90     3879.34     71.08 o 
  -9   3   7      361.42      363.11     19.23 o 
  -7   3   7      310.58      355.09     17.87 o 
  -5   3   7    11216.19    11416.67    117.28 o 
  -3   3   7       28.29       33.88      7.80 o 
  -1   3   7      594.02      701.45     22.33 o 
   1   3   7      312.95      244.44     15.26 o 
   3   3   7      584.24      685.76     21.07 o 
   5   3   7     4014.00     4162.61     58.71 o 
   7   3   7      139.32      116.79     14.13 o 
   9   3   7       44.35       37.10     14.44 o 
  11   3   7      106.15      105.99     15.67 o 
  13   3   7     1891.85     1634.32     61.45 o 
  15   3   7      187.87      177.92     33.35 o 
  17   3   7       17.58       29.39     24.76 o 
  19   3   7        0.03      -10.47     26.12 o 
 -20   4   7      855.71      976.16     92.02 o 
 -18   4   7       45.40       42.71     33.58 o 
 -16   4   7      162.94      176.22     73.43 o 
 -14   4   7      417.43      346.54     49.88 o 
 -12   4   7      307.30      292.35     27.44 o 
 -10   4   7     2307.27     2352.70     57.83 o 
  -8   4   7      419.22      433.59     21.29 o 
  -6   4   7     1191.69     1318.50     30.90 o 
  -4   4   7       50.36       54.93     14.57 o 
  -2   4   7      153.31      210.48     14.54 o 
   0   4   7     2164.97     2203.81     39.58 o 
   2   4   7     9193.27     9443.52    105.19 o 
   4   4   7     1360.56     1356.92     39.82 o 
   6   4   7      215.14      235.69     21.42 o 
   8   4   7      444.98      497.83     29.81 o 
  10   4   7     2359.69     2208.57     54.39 o 
  12   4   7      352.06      403.99     48.76 o 
  14   4   7       25.16        6.33     36.36 o 
  16   4   7      205.12      203.38     38.95 o 
  18   4   7        0.59      -42.79     48.66 o 
 -17   5   7       12.70      -19.08     24.14 o 
 -15   5   7        4.00      -28.57     34.69 o 
 -13   5   7      125.66      155.57     24.54 o 
 -11   5   7      122.97       82.14     19.94 o 
  -9   5   7      926.57      959.69     46.14 o 
  -7   5   7      559.09      594.29     31.82 o 
  -5   5   7       26.49       27.24     13.02 o 
  -3   5   7      519.97      539.62     27.87 o 
  -1   5   7      967.02      992.12     34.18 o 
   1   5   7      159.10      179.21     19.87 o 
   3   5   7      674.64      648.84     35.02 o 
   5   5   7     4762.68     4786.20     85.07 o 
   7   5   7      343.43      353.14     28.44 o 
   9   5   7       94.90       54.26     21.91 o 
  11   5   7       41.75       16.60     15.89 o 
  13   5   7      150.01       79.05     49.83 o 
  15   5   7      340.85      333.67     63.86 o 
  17   5   7      131.22       83.64     33.96 o 
 -16   6   7       29.61       37.21     54.01 o 
 -14   6   7       55.05       44.97     39.75 o 
 -12   6   7       17.70        9.21     18.58 o 
 -10   6   7      989.74      900.24     51.96 o 
  -8   6   7      248.27      276.25     41.13 o 
  -6   6   7        4.36      -10.46     15.20 o 
  -4   6   7     1901.23     1702.46     54.79 o 
  -2   6   7     2171.98     2299.64     73.38 o 
   0   6   7      143.99      151.17     22.63 o 
   2   6   7     1102.95     1150.95     47.23 o 
   4   6   7     1551.58     1539.00     54.34 o 
   6   6   7      215.92      203.32     28.84 o 
   8   6   7      226.76      202.32     36.14 o 
  10   6   7      190.30      171.88     25.88 o 
  12   6   7     1011.87     1091.29     85.25 o 
  14   6   7      718.45      830.12     87.07 o 
 -13   7   7      518.94      602.42     67.30 o 
 -11   7   7       93.56       97.08     28.93 o 
  -9   7   7        0.56      -18.24     32.26 o 
  -7   7   7      131.90      121.38     29.26 o 
  -5   7   7       19.49       40.96     22.59 o 
  -3   7   7      990.59     1082.97     53.51 o 
  -1   7   7      815.31      842.97     50.14 o 
   1   7   7      521.70      598.70     43.20 o 
   3   7   7      701.34      699.38     54.07 o 
   5   7   7       10.00       21.89     18.75 o 
   7   7   7      932.82      919.44     54.58 o 
   9   7   7       87.28       98.86     23.95 o 
  11   7   7      216.48      170.06     41.42 o 
  -8   8   7       97.18      120.30     31.25 o 
  -6   8   7      196.27      207.38     37.16 o 
  -4   8   7        4.01        1.73     20.55 o 
  -2   8   7       33.64       52.97     24.11 o 
   0   8   7       90.73       90.24     24.32 o 
   2   8   7      235.88      215.26     30.93 o 
   4   8   7      687.14      742.44     52.06 o 
   6   8   7       28.53       58.49     23.91 o 
 -22   0   8       81.98       12.18     33.78 o 
 -20   0   8      496.82      553.24     63.75 o 
 -18   0   8     2919.21     3134.95    115.07 o 
 -16   0   8     1080.12     1207.55    105.69 o 
 -14   0   8      207.98      226.08     32.99 o 
 -12   0   8       78.31       60.73     12.77 o 
 -10   0   8     1720.67     2021.44     49.09 o 
  -8   0   8     6979.54     7721.99    148.48 o 
  -6   0   8        5.26        7.60      6.70 o 
  -4   0   8      439.73      405.46     17.04 o 
  -2   0   8     1199.33      977.75     51.17 o 
   0   0   8    44114.94    40875.55    911.94 o 
   2   0   8   117794.91   112247.74   2779.26 o 
   4   0   8      211.18      229.21     18.61 o 
   6   0   8     1136.38     1133.21     41.04 o 
   8   0   8     1586.93     1524.89     42.89 o 
  10   0   8     2168.06     2427.84     56.03 o 
  12   0   8       33.47       27.43     22.66 o 
  14   0   8      464.72      415.03     52.69 o 
  16   0   8     5604.75     5727.13    177.88 o 
  18   0   8      280.56      265.26     53.34 o 
  20   0   8      385.03      372.37     70.39 o 
 -21   1   8      207.61      142.11     36.56 o 
 -19   1   8      105.27      112.09     24.98 o 
 -17   1   8        4.19       32.82     16.80 o 
 -15   1   8       35.13       42.44     15.70 o 
 -13   1   8       72.65       87.93     11.06 o 
 -11   1   8     4709.24     4798.08     70.40 o 
  -9   1   8     1396.95     1425.87     44.67 o 
  -7   1   8    10391.41    11282.53    110.99 o 
  -5   1   8     3877.10     3864.18     45.68 o 
  -3   1   8     2123.18     1995.86     33.55 o 
  -1   1   8    11264.15    10626.53    110.29 o 
   1   1   8     7452.76     7300.35     76.21 o 
   3   1   8      440.32      432.97     16.27 o 
   5   1   8     2825.37     2781.08     48.41 o 
   7   1   8     2152.48     2212.37     38.58 o 
   9   1   8      722.07      760.54     23.73 o 
  11   1   8     1465.23     1429.64     52.68 o 
  13   1   8        5.14       39.60     17.78 o 
  15   1   8     1099.88     1105.01     55.34 o 
  17   1   8      660.61      611.08     49.81 o 
  19   1   8      807.70      752.41     59.72 o 
 -22   2   8        3.51      -43.31     28.88 o 
 -20   2   8      142.08      162.92     52.42 o 
 -18   2   8      269.10      243.00     36.85 o 
 -16   2   8      169.71      111.15     20.58 o 
 -14   2   8     3659.83     3488.09     82.77 o 
 -12   2   8        2.45        5.47      7.88 o 
 -10   2   8     1541.89     1534.45     36.07 o 
  -8   2   8      506.49      657.96     19.89 o 
  -6   2   8     1274.20     1447.39     27.05 o 
  -4   2   8     2902.73     3230.12     59.80 o 
  -2   2   8     2195.23     2083.49     31.98 o 
   0   2   8      661.41      730.26     19.40 o 
   2   2   8       14.33        8.40      6.68 o 
   4   2   8       40.96       77.02     10.51 o 
   6   2   8      992.01      996.69     28.32 o 
   8   2   8     2795.89     2904.52     49.18 o 
  10   2   8     1389.76     1437.29     43.50 o 
  12   2   8       34.18       42.05     19.42 o 
  14   2   8      398.45      411.76     39.02 o 
  16   2   8      114.48      180.83     33.18 o 
  18   2   8       11.50      -23.97     50.83 o 
  20   2   8      175.28      146.85     37.55 o 
 -21   3   8       87.40       65.32    104.17 o 
 -19   3   8      191.67      236.31     49.27 o 
 -17   3   8        0.12       18.16     21.79 o 
 -15   3   8      342.97      315.52     37.36 o 
 -13   3   8      105.48      123.62     15.63 o 
 -11   3   8        4.07        1.90      8.38 o 
  -9   3   8     1351.26     1251.50     31.50 o 
  -7   3   8      606.14      590.71     20.72 o 
  -5   3   8     5446.75     6031.03     72.17 o 
  -3   3   8        0.10        6.81      6.16 o 
  -1   3   8      197.93      241.01     14.90 o 
   1   3   8      623.95      691.98     21.30 o 
   3   3   8      114.93      128.84     12.09 o 
   5   3   8     1517.16     1720.02     36.23 o 
   7   3   8       74.21       62.87     12.13 o 
   9   3   8       75.40       69.39     14.59 o 
  11   3   8      123.00       95.36     18.27 o 
  13   3   8      642.13      495.61     46.42 o 
  15   3   8      448.61      351.70     42.22 o 
  17   3   8      285.91      285.28     57.23 o 
  19   3   8      595.31      707.29     65.06 o 
 -20   4   8      167.72       92.92     41.79 o 
 -18   4   8       82.80       91.51     38.00 o 
 -16   4   8      207.62      202.24     44.21 o 
 -14   4   8      203.50      208.03     40.80 o 
 -12   4   8      211.34      218.19     24.81 o 
 -10   4   8        4.80       -5.02      9.71 o 
  -8   4   8       70.39       66.77     15.25 o 
  -6   4   8      356.95      389.27     19.96 o 
  -4   4   8     1017.96     1165.57     31.15 o 
  -2   4   8       75.29       45.73      9.20 o 
   0   4   8     1957.54     1906.41     40.02 o 
   2   4   8      377.09      372.00     18.02 o 
   4   4   8       38.60       24.02     11.73 o 
   6   4   8     1769.95     1652.09     45.41 o 
   8   4   8     2856.61     2831.04     60.93 o 
  10   4   8        0.23       10.88     13.15 o 
  12   4   8      144.99      187.15     32.90 o 
  14   4   8       52.17       44.06     24.49 o 
  16   4   8       13.65        6.19     54.23 o 
  18   4   8        3.25       -0.82     36.90 o 
 -17   5   8       62.56       12.24     49.05 o 
 -15   5   8       47.14       67.52     32.83 o 
 -13   5   8     1248.56     1116.31     55.56 o 
 -11   5   8       92.41       61.73     18.57 o 
  -9   5   8     1330.90     1116.03     38.35 o 
  -7   5   8     5402.44     5044.01     84.37 o 
  -5   5   8        0.00        4.36      8.68 o 
  -3   5   8      156.69      144.74     16.96 o 
  -1   5   8     9285.29     9121.00    119.77 o 
   1   5   8      172.90      222.47     21.56 o 
   3   5   8      909.06      915.09     36.66 o 
   5   5   8     5256.82     5345.46    112.86 o 
   7   5   8      113.27      105.42     19.51 o 
   9   5   8       81.68       61.78     18.30 o 
  11   5   8       28.01      -20.22     15.31 o 
  13   5   8     2894.94     2658.67     96.94 o 
  15   5   8       42.06       16.49     42.22 o 
 -16   6   8       41.32       55.20     39.37 o 
 -14   6   8      854.35      634.46     70.40 o 
 -12   6   8      153.42       92.78     24.00 o 
 -10   6   8     2520.72     2453.14     73.05 o 
  -8   6   8     1586.90     1453.37     69.37 o 
  -6   6   8     2695.85     2421.22     69.55 o 
  -4   6   8      267.56      193.64     24.37 o 
  -2   6   8     6978.58     6953.73    121.68 o 
   0   6   8      171.52      149.15     22.40 o 
   2   6   8      147.91      147.31     22.81 o 
   4   6   8     1836.11     1731.91     57.89 o 
   6   6   8      104.78       92.67     21.38 o 
   8   6   8      437.91      476.63     36.48 o 
  10   6   8       38.81       38.93     18.82 o 
  12   6   8      162.33      147.63     36.49 o 
  14   6   8      144.30      104.70     77.54 o 
 -13   7   8       83.41      171.63     34.06 o 
 -11   7   8      232.58      177.81     57.65 o 
  -9   7   8       71.16       66.21     31.98 o 
  -7   7   8       56.43       13.26     28.01 o 
  -5   7   8       98.07      131.55     29.24 o 
  -3   7   8      568.30      526.68     39.52 o 
  -1   7   8     1063.53     1093.60     52.76 o 
   1   7   8       33.76       20.50     17.14 o 
   3   7   8      939.88      859.77     52.96 o 
   5   7   8      654.80      624.29     45.83 o 
   7   7   8     1292.75     1372.78     85.75 o 
   9   7   8      227.54      299.77     34.28 o 
  11   7   8       35.86       66.35     32.54 o 
  -8   8   8      112.22      167.62     35.50 o 
  -6   8   8       37.49      -11.79     20.15 o 
  -4   8   8       96.12       59.81     25.96 o 
  -2   8   8       89.48      102.11     28.08 o 
   0   8   8      320.64      430.01     57.98 o 
   2   8   8        0.93        6.35     17.27 o 
   4   8   8       11.79       -3.71     18.81 o 
   6   8   8       14.44       13.60     20.61 o 
 -21   1   9      160.99      256.58     42.93 o 
 -19   1   9     3753.32     4088.40     98.07 o 
 -17   1   9     1964.16     1838.31     60.07 o 
 -15   1   9     3692.35     3638.66     79.87 o 
 -13   1   9     4842.83     4785.30     72.98 o 
 -11   1   9      187.84      210.88     14.51 o 
  -9   1   9        3.79       -0.81      5.23 o 
  -7   1   9     1052.39     1128.72     23.20 o 
  -5   1   9      182.60      230.54      9.95 o 
  -3   1   9     1243.76     1192.97     26.00 o 
  -1   1   9     5885.91     5752.69     62.08 o 
   1   1   9     4541.36     4293.51     52.54 o 
   3   1   9     5956.07     6098.44     70.44 o 
   5   1   9     1089.54      953.85     24.90 o 
   7   1   9     3129.07     3066.76     47.93 o 
   9   1   9      123.94      147.27     13.51 o 
  11   1   9      394.10      456.73     36.64 o 
  13   1   9        0.78       -5.96     14.77 o 
  15   1   9      999.86      997.41     55.96 o 
  17   1   9       30.06        4.91     45.78 o 
  19   1   9      205.31      180.33     61.14 o 
 -22   2   9      223.29      241.81     45.56 o 
 -20   2   9      395.63      390.79     48.22 o 
 -18   2   9      180.59      211.54     34.84 o 
 -16   2   9     1544.66     1278.87     48.08 o 
 -14   2   9    14364.64    13562.58    476.66 o 
 -12   2   9     1674.18     1648.74     35.88 o 
 -10   2   9       65.05       69.72      9.78 o 
  -8   2   9     1286.14     1296.06     30.43 o 
  -6   2   9     2157.26     2342.53     36.13 o 
  -4   2   9     3579.89     3702.96     91.40 o 
  -2   2   9     4985.40     5011.03     58.68 o 
   0   2   9      412.24      412.14     16.32 o 
   2   2   9     3485.17     3525.37     49.39 o 
   4   2   9     3169.93     3265.18     49.24 o 
   6   2   9      361.69      436.14     21.65 o 
   8   2   9      579.03      677.27     25.13 o 
  10   2   9      742.00      778.44     27.59 o 
  12   2   9      198.13      202.36     29.63 o 
  14   2   9      268.26      220.31     32.86 o 
  16   2   9      446.88      448.71     49.49 o 
  18   2   9       14.01       -7.36     31.24 o 
  20   2   9      195.85      235.54     45.20 o 
 -21   3   9        8.80      -36.60     26.78 o 
 -19   3   9      162.67      120.74     39.12 o 
 -17   3   9      750.51      841.55     61.46 o 
 -15   3   9     1949.87     1908.86     72.33 o 
 -13   3   9     1862.04     1785.14     45.53 o 
 -11   3   9      399.91      436.93     22.69 o 
  -9   3   9      614.48      629.79     33.93 o 
  -7   3   9      126.25      137.54     13.14 o 
  -5   3   9     1188.83     1153.03     29.01 o 
  -3   3   9        0.00        1.26      6.30 o 
  -1   3   9     8278.39     8639.11     94.49 o 
   1   3   9      352.47      319.31     16.78 o 
   3   3   9     1212.70     1278.29     30.35 o 
   5   3   9     1574.34     1630.67     36.09 o 
   7   3   9     1477.00     1414.20     35.81 o 
   9   3   9     1161.49     1217.57     40.60 o 
  11   3   9      145.04       93.88     23.97 o 
  13   3   9      558.27      555.84     61.80 o 
  15   3   9     2362.44     2076.22     84.69 o 
  17   3   9        2.50        7.85     48.64 o 
  19   3   9      118.37      116.24     53.19 o 
 -20   4   9      115.88      245.49     52.51 o 
 -18   4   9      750.38      866.04    112.87 o 
 -16   4   9      314.27      316.58     61.29 o 
 -14   4   9      148.39      204.33     39.36 o 
 -12   4   9       86.34      101.15     19.84 o 
 -10   4   9      353.79      444.74     26.41 o 
  -8   4   9      383.61      359.71     20.41 o 
  -6   4   9      541.49      560.65     22.37 o 
  -4   4   9      369.02      418.16     21.14 o 
  -2   4   9      637.00      640.29     26.12 o 
   0   4   9     1347.18     1432.51     37.09 o 
   2   4   9     1987.25     2023.91     39.40 o 
   4   4   9      599.16      517.74     29.50 o 
   6   4   9        3.99       -3.14     10.96 o 
   8   4   9       95.73      134.91     18.99 o 
  10   4   9     1691.69     1633.88     57.70 o 
  12   4   9       59.89       42.31     22.08 o 
  14   4   9     1999.18     1833.73     80.99 o 
  16   4   9      496.37      597.55    108.99 o 
  18   4   9      154.97      159.03     68.66 o 
 -17   5   9      450.22      630.88     74.09 o 
 -15   5   9      281.09      339.65     54.57 o 
 -13   5   9       32.28       19.36     16.47 o 
 -11   5   9        0.00       -8.14     14.12 o 
  -9   5   9     2007.28     1934.95     77.20 o 
  -7   5   9      328.00      382.11     26.02 o 
  -5   5   9       69.92       70.58     13.85 o 
  -3   5   9        5.38       15.01     10.59 o 
  -1   5   9      675.22      757.70     38.47 o 
   1   5   9      629.15      630.09     31.71 o 
   3   5   9      179.95      163.13     20.11 o 
   5   5   9      882.20      796.46     45.90 o 
   7   5   9        0.02      -12.58     12.68 o 
   9   5   9       51.84       71.42     18.45 o 
  11   5   9       79.38       67.85     32.09 o 
  13   5   9      102.34      104.19     78.00 o 
  15   5   9       22.68       13.34     31.66 o 
 -16   6   9        0.58      -61.65     65.03 o 
 -14   6   9      187.11      124.02     38.18 o 
 -12   6   9      473.54      454.18     41.55 o 
 -10   6   9       10.70      -13.68     15.41 o 
  -8   6   9       93.93      115.26     43.19 o 
  -6   6   9      238.56      216.44     31.71 o 
  -4   6   9     2231.47     2170.79     70.08 o 
  -2   6   9      696.85      723.53     51.16 o 
   0   6   9     1017.83      956.49     76.17 o 
   2   6   9       94.32       88.30     20.18 o 
   4   6   9      147.80      199.19     24.57 o 
   6   6   9        9.61        8.07     15.63 o 
   8   6   9      396.18      307.89     31.22 o 
  10   6   9       72.94       54.47     36.98 o 
  12   6   9      162.43      243.06     63.95 o 
  14   6   9      296.69      226.92     44.86 o 
 -13   7   9      307.99      261.54     39.96 o 
 -11   7   9       66.17       70.25     29.93 o 
  -9   7   9      355.07      412.01     45.86 o 
  -7   7   9        2.01       28.34     21.85 o 
  -5   7   9       60.98       65.28     24.52 o 
  -3   7   9     1072.81      948.32    103.04 o 
  -1   7   9        5.68       -4.18     15.59 o 
   1   7   9       76.61       65.01     20.41 o 
   3   7   9        0.07      -19.58     15.16 o 
   5   7   9       64.21       57.49     23.88 o 
   7   7   9        1.19        3.69     18.25 o 
   9   7   9      379.50      422.79     39.82 o 
  11   7   9      265.01      299.42     50.75 o 
  -8   8   9       42.81       41.60     31.75 o 
  -6   8   9        6.97        5.71     22.18 o 
  -4   8   9        5.72       35.27     22.72 o 
  -2   8   9      209.37      239.72     38.47 o 
   0   8   9      303.29      397.13     46.96 o 
   2   8   9      181.09      189.77     30.04 o 
   4   8   9       64.32       49.50     27.36 o 
   6   8   9      596.87      661.08     51.54 o 
 -22   0  10     1289.81     1773.18    167.28 o 
 -20   0  10     2383.47     2388.33    106.09 o 
 -18   0  10     1415.01     1500.04     87.49 o 
 -16   0  10      810.67     1044.62     61.91 o 
 -14   0  10     1061.35     1233.41     60.11 o 
 -12   0  10     3268.12     3119.78     69.17 o 
 -10   0  10     1107.81     1368.82     89.81 o 
  -8   0  10        0.74       -3.01      7.45 o 
  -6   0  10     6952.93     7216.65    108.23 o 
  -4   0  10    11830.13    11714.54    157.64 o 
  -2   0  10      114.81      137.35     18.21 o 
   0   0  10    20857.11    20743.26    580.71 o 
   2   0  10      716.02      655.66     27.49 o 
   4   0  10      825.44      821.95     32.92 o 
   6   0  10      681.24      695.26     31.33 o 
   8   0  10      919.81      990.64     43.07 o 
  10   0  10       81.63       68.99     14.79 o 
  12   0  10        2.33        7.73     25.79 o 
  14   0  10       27.65       60.49     68.67 o 
  16   0  10     6835.41     6965.49    203.38 o 
  18   0  10      731.21      716.41     83.19 o 
  20   0  10     1889.18     1890.41    291.18 o 
 -21   1  10      484.87      529.14     55.62 o 
 -19   1  10       80.44       88.20     29.29 o 
 -17   1  10       11.66       25.56     16.27 o 
 -15   1  10      126.86      145.45     20.84 o 
 -13   1  10       83.13       76.53     10.82 o 
 -11   1  10     3373.79     3392.45     51.32 o 
  -9   1  10     3362.48     3849.76     58.09 o 
  -7   1  10      624.79      582.73     16.64 o 
  -5   1  10     5228.86     4975.90     66.27 o 
  -3   1  10     2622.82     2487.56     46.65 o 
  -1   1  10      906.58      905.14     19.95 o 
   1   1  10     2834.27     2860.45     40.89 o 
   3   1  10    13030.35    13221.99    130.65 o 
   5   1  10      928.14      987.39     26.18 o 
   7   1  10     4181.80     4312.13     69.99 o 
   9   1  10       20.82       15.30      9.51 o 
  11   1  10      607.08      623.30     43.08 o 
  13   1  10        6.88        2.75     16.22 o 
  15   1  10      305.73      338.61     38.46 o 
  17   1  10      961.98      857.84     71.76 o 
  19   1  10      650.17      588.24     84.35 o 
 -22   2  10      475.40      583.97     62.95 o 
 -20   2  10      392.01      455.63     51.67 o 
 -18   2  10     1074.63     1057.55     64.46 o 
 -16   2  10      181.51      157.72     29.03 o 
 -14   2  10     1393.69     1313.98     45.29 o 
 -12   2  10     3159.77     3127.37     57.95 o 
 -10   2  10     2482.95     2477.69     45.45 o 
  -8   2  10     1094.96     1200.46     26.39 o 
  -6   2  10     1121.05      974.36     21.06 o 
  -4   2  10    18521.81    18555.14    220.98 o 
  -2   2  10     2217.03     2437.60     36.47 o 
   0   2  10     2235.92     2275.78     38.39 o 
   2   2  10      240.99      250.11     15.57 o 
   4   2  10     6077.42     6137.85     75.80 o 
   6   2  10      369.41      304.03     18.98 o 
   8   2  10     3590.11     3785.03     60.09 o 
  10   2  10      210.31      214.60     18.27 o 
  12   2  10        1.56       -7.84     15.90 o 
  14   2  10        4.85       -3.50     18.22 o 
  16   2  10      611.69      595.71     52.22 o 
  18   2  10      154.29       47.45     45.37 o 
 -21   3  10      204.86      247.16     60.18 o 
 -19   3  10      133.35      114.93     38.53 o 
 -17   3  10       63.24       60.91     25.05 o 
 -15   3  10        2.97        9.05     17.79 o 
 -13   3  10       57.10       37.64     11.93 o 
 -11   3  10     7218.00     7191.58     90.47 o 
  -9   3  10      188.21      177.94     14.42 o 
  -7   3  10      185.03      231.19     15.94 o 
  -5   3  10      202.09      161.87     13.23 o 
  -3   3  10     1332.58     1265.40     27.50 o 
  -1   3  10     5171.40     5395.78     67.58 o 
   1   3  10      263.79      264.17     16.16 o 
   3   3  10     2634.75     2805.63     47.19 o 
   5   3  10      285.71      350.77     20.46 o 
   7   3  10      246.33      245.56     18.97 o 
   9   3  10      410.72      407.96     30.47 o 
  11   3  10      532.40      596.08     44.55 o 
  13   3  10     1045.30      964.23    123.81 o 
  15   3  10      662.54      654.88     60.29 o 
  17   3  10      337.96      357.26     47.84 o 
  19   3  10      299.53      351.08     52.29 o 
 -20   4  10      324.23      438.04     64.56 o 
 -18   4  10       28.69       13.07     28.91 o 
 -16   4  10      965.35      956.60    108.62 o 
 -14   4  10        0.23       -2.67     15.61 o 
 -12   4  10       69.92       63.99     17.92 o 
 -10   4  10    11390.26    11018.10    142.84 o 
  -8   4  10        7.75        7.28      8.70 o 
  -6   4  10      369.08      403.65     20.06 o 
  -4   4  10     1121.00     1246.96     33.06 o 
  -2   4  10      103.28      107.03     14.29 o 
   0   4  10       31.80       54.38     11.18 o 
   2   4  10      159.61      217.51     15.84 o 
   4   4  10     1293.16     1234.26     43.41 o 
   6   4  10      498.73      519.53     30.99 o 
   8   4  10       85.33       68.95     15.95 o 
  10   4  10      338.91      413.93     30.28 o 
  12   4  10       23.29       -1.91     18.93 o 
  14   4  10       13.03       -1.86     44.11 o 
  16   4  10      492.16      407.33     58.73 o 
  18   4  10        0.12      -32.02     44.40 o 
 -17   5  10      341.90      343.28     58.30 o 
 -15   5  10       69.57       51.93     31.41 o 
 -13   5  10      452.46      550.50     40.56 o 
 -11   5  10        6.85       14.94     15.94 o 
  -9   5  10      922.99      909.13     45.26 o 
  -7   5  10      129.86      140.92     21.60 o 
  -5   5  10      208.92      216.09     19.56 o 
  -3   5  10     1528.96     1627.09     42.13 o 
  -1   5  10      263.15      325.63     40.22 o 
   1   5  10      689.58      738.71     36.68 o 
   3   5  10       38.27       39.03     14.92 o 
   5   5  10     1103.53     1191.94     43.73 o 
   7   5  10      989.49      955.21     41.09 o 
   9   5  10       42.26       24.17     18.01 o 
  11   5  10      134.67      139.68     32.63 o 
  13   5  10       93.82       68.92     66.28 o 
  15   5  10     1017.48     1046.42     86.79 o 
 -16   6  10      486.00      531.81     69.71 o 
 -14   6  10      911.69     1043.39     91.06 o 
 -12   6  10      390.24      388.91     37.52 o 
 -10   6  10      287.86      279.98     32.74 o 
  -8   6  10       14.39       -8.58     28.32 o 
  -6   6  10        4.32       17.49     18.96 o 
  -4   6  10     1606.82     1491.50    105.81 o 
  -2   6  10      179.06      169.71     26.92 o 
   0   6  10      169.62      184.17     35.26 o 
   2   6  10      996.24      996.07     45.62 o 
   4   6  10     1052.76     1030.95     44.77 o 
   6   6  10     1865.52     1826.58     57.02 o 
   8   6  10        4.02      -18.06     30.31 o 
  10   6  10      171.60      206.97     32.02 o 
  12   6  10      417.75      461.44     58.46 o 
  14   6  10     1654.35     1707.43    123.82 o 
 -13   7  10      109.13       94.37     28.68 o 
 -11   7  10      139.18       91.88     37.76 o 
  -9   7  10       96.50       75.81     26.12 o 
  -7   7  10      186.74      170.54     31.43 o 
  -5   7  10      635.50      617.09     52.49 o 
  -3   7  10        0.60        5.95     25.87 o 
  -1   7  10        1.56      -20.41     13.60 o 
   1   7  10       17.63       41.09     18.65 o 
   3   7  10      141.20      115.35     24.25 o 
   5   7  10      104.63      128.89     25.59 o 
   7   7  10        1.30        1.73     17.58 o 
   9   7  10      262.28      253.31     33.09 o 
  11   7  10        0.02        5.21     33.98 o 
  -8   8  10       11.70       25.67     25.41 o 
  -6   8  10      946.89      964.07     70.11 o 
  -4   8  10       14.90        2.96     21.13 o 
  -2   8  10        5.08       13.13     20.89 o 
   0   8  10      141.97      163.39     33.86 o 
   2   8  10      722.99      803.16     64.10 o 
   4   8  10      195.36      228.50     39.63 o 
 -21   1  11      280.63      352.78     69.18 o 
 -19   1  11        4.33       -1.79     19.42 o 
 -17   1  11     6372.07     6256.52    143.10 o 
 -15   1  11     1635.63     1682.60     64.73 o 
 -13   1  11      699.88      760.38     25.48 o 
 -11   1  11      916.48      983.95     26.14 o 
  -9   1  11        1.25        0.07      6.29 o 
  -7   1  11      149.99      188.80     11.02 o 
  -5   1  11     4455.58     4420.15     62.14 o 
  -3   1  11      480.98      494.24     18.64 o 
  -1   1  11     2845.43     2797.40     38.94 o 
   1   1  11     1721.41     1518.19     30.98 o 
   3   1  11     3074.14     3090.65     46.84 o 
   5   1  11     1379.91     1460.31     32.55 o 
   7   1  11      814.82      886.80     27.17 o 
   9   1  11       32.39       33.33     10.11 o 
  11   1  11       31.38       41.47     22.39 o 
  13   1  11      558.56      551.27     44.90 o 
  15   1  11      552.02      562.46     48.93 o 
  17   1  11     2479.75     2293.16     85.26 o 
  19   1  11      418.31      396.69     51.43 o 
 -22   2  11       21.16       14.72     27.97 o 
 -20   2  11       20.67        8.83     23.99 o 
 -18   2  11      167.44      155.33     32.12 o 
 -16   2  11      462.34      439.83     43.35 o 
 -14   2  11      100.99       91.58     22.29 o 
 -12   2  11     1902.70     1875.27     46.25 o 
 -10   2  11     1766.63     1810.56     35.52 o 
  -8   2  11       36.71       18.65      6.57 o 
  -6   2  11      645.43      749.33     30.94 o 
  -4   2  11      258.04      252.37     16.69 o 
  -2   2  11     1818.32     1937.92     38.75 o 
   0   2  11        9.15       14.41      7.06 o 
   2   2  11     1524.23     1534.30     33.73 o 
   4   2  11     1134.67     1143.88     29.66 o 
   6   2  11     7102.01     7410.43     90.96 o 
   8   2  11      283.57      242.72     21.83 o 
  10   2  11     2739.81     2808.45     53.09 o 
  12   2  11      258.28      308.77     40.05 o 
  14   2  11        9.41        6.91     18.83 o 
  16   2  11      762.14      704.79     55.74 o 
  18   2  11     1560.42     1546.28    107.05 o 
 -21   3  11       16.20       -1.72     31.12 o 
 -19   3  11       15.28        0.98     25.03 o 
 -17   3  11       66.43       54.89     23.98 o 
 -15   3  11      148.89      131.98     27.28 o 
 -13   3  11     5005.67     4798.20     82.34 o 
 -11   3  11     6741.97     6788.01    100.12 o 
  -9   3  11      102.37       89.55     11.37 o 
  -7   3  11     1050.02     1021.33     30.32 o 
  -5   3  11     1884.68     1792.15     38.78 o 
  -3   3  11     1278.59     1200.28     27.15 o 
  -1   3  11     3541.92     3619.99     52.52 o 
   1   3  11      223.59      206.44     14.93 o 
   3   3  11      809.26      783.39     25.42 o 
   5   3  11      716.20      671.53     25.72 o 
   7   3  11     4148.69     4189.68     66.26 o 
   9   3  11      444.48      475.32     27.06 o 
  11   3  11      338.89      370.88     36.86 o 
  13   3  11     4138.96     4097.12    116.01 o 
  15   3  11     1085.31      936.34     68.77 o 
  17   3  11       94.67       66.66     29.52 o 
 -20   4  11      211.63      189.14     84.35 o 
 -18   4  11      242.62      154.10     42.98 o 
 -16   4  11       25.55        0.13     27.21 o 
 -14   4  11      364.84      350.93     36.57 o 
 -12   4  11        1.86        2.18     13.08 o 
 -10   4  11     3198.01     3086.11     72.60 o 
  -8   4  11      675.78      640.42     31.16 o 
  -6   4  11      561.30      538.69     25.08 o 
  -4   4  11      210.27      251.15     16.60 o 
  -2   4  11     2577.47     2674.44     77.26 o 
   0   4  11     1200.13     1203.80     35.01 o 
   2   4  11      137.31      179.59     15.40 o 
   4   4  11        0.57       -2.37     10.65 o 
   6   4  11      547.74      549.57     33.68 o 
   8   4  11       90.29       60.60     16.66 o 
  10   4  11      168.12      115.04     19.90 o 
  12   4  11     1294.48     1245.04     65.86 o 
  14   4  11        8.90      -23.49     40.68 o 
  16   4  11      359.87      417.36     64.35 o 
 -17   5  11       14.35       42.74     33.37 o 
 -15   5  11       69.20       56.93     31.29 o 
 -13   5  11      177.86      195.78     27.81 o 
 -11   5  11       63.73       65.72     18.94 o 
  -9   5  11      817.06      799.64     52.47 o 
  -7   5  11      976.97      929.88     57.55 o 
  -5   5  11      127.37      152.18     17.37 o 
  -3   5  11      421.36      422.45     23.06 o 
  -1   5  11      301.10      305.94     29.66 o 
   1   5  11      442.81      409.91     27.66 o 
   3   5  11        0.00        4.38     12.81 o 
   5   5  11     1679.33     1824.37     53.22 o 
   7   5  11      209.76      221.79     30.74 o 
   9   5  11        3.32      -19.74     13.16 o 
  11   5  11       16.84      -15.89     34.45 o 
  13   5  11     1141.37     1135.89     72.71 o 
  15   5  11      285.92      274.22    128.45 o 
 -16   6  11       16.24        4.40     33.48 o 
 -14   6  11      619.12      647.39     73.40 o 
 -12   6  11       17.32        1.10     19.65 o 
 -10   6  11        2.11        5.96     16.70 o 
  -8   6  11      191.31      170.68     30.56 o 
  -6   6  11        3.65       35.63     20.68 o 
  -4   6  11       95.36       57.76     22.03 o 
  -2   6  11     1427.25     1432.92     52.03 o 
   0   6  11        1.35       20.56     23.92 o 
   2   6  11        3.56       13.47     14.72 o 
   4   6  11        8.39       10.61     14.89 o 
   6   6  11      547.25      479.11     35.98 o 
   8   6  11       63.69       78.90     21.60 o 
  10   6  11     1272.08     1317.15     75.52 o 
  12   6  11       34.20      -10.31     38.53 o 
 -13   7  11       37.09        9.60     24.07 o 
 -11   7  11      102.15       83.54     34.78 o 
  -9   7  11       28.92       56.38     25.31 o 
  -7   7  11       75.93       73.81     27.00 o 
  -5   7  11      286.14      309.29     39.23 o 
  -3   7  11       15.51       12.57     20.15 o 
  -1   7  11      231.42      254.90     36.04 o 
   1   7  11      155.92      146.22     27.74 o 
   3   7  11      178.70      163.49     26.29 o 
   5   7  11      161.75      139.38     26.33 o 
   7   7  11      150.36      164.89     27.89 o 
   9   7  11        2.53      -21.82     20.80 o 
  -6   8  11      142.52      173.82     36.08 o 
  -4   8  11       20.35       49.66     26.77 o 
  -2   8  11        1.28        1.89     21.42 o 
   0   8  11      422.41      434.87     48.91 o 
   2   8  11        5.63       51.22     26.16 o 
   4   8  11      227.20      218.38     38.81 o 
 -22   0  12      368.67      280.97     89.61 o 
 -20   0  12       31.00       -8.90     40.25 o 
 -18   0  12        9.11       18.74     22.61 o 
 -16   0  12     1872.61     1828.93     79.09 o 
 -14   0  12      123.77      111.92     24.29 o 
 -12   0  12      131.27      135.35     35.13 o 
 -10   0  12     3295.32     3205.33    114.09 o 
  -8   0  12    11971.64    13984.09    226.16 o 
  -6   0  12     5117.21     5220.69     92.29 o 
  -4   0  12       68.30       59.20     10.31 o 
  -2   0  12    11925.18    11631.58    160.80 o 
   0   0  12      593.69      709.58     28.12 o 
   2   0  12      318.65      381.37     25.90 o 
   4   0  12       77.39       44.65     13.10 o 
   6   0  12      679.54      762.64     50.40 o 
   8   0  12      776.41      823.25     37.47 o 
  10   0  12     5783.07     5456.58    107.01 o 
  12   0  12       32.46        0.90     24.22 o 
  14   0  12     1431.15     1288.22     86.10 o 
  16   0  12     2400.45     2752.96    392.72 o 
  18   0  12     1006.99      898.23     93.09 o 
  20   0  12        7.52      -57.99    136.34 o 
 -21   1  12       38.97        4.55     37.03 o 
 -19   1  12       93.52      129.92     41.47 o 
 -17   1  12     1005.03      936.58    119.19 o 
 -15   1  12      722.40      637.32     51.64 o 
 -13   1  12     3350.85     3472.48     55.50 o 
 -11   1  12     2115.02     2093.13     41.38 o 
  -9   1  12     1495.93     1591.54     32.74 o 
  -7   1  12     1729.10     2048.66     32.22 o 
  -5   1  12     1014.51     1036.75     27.25 o 
  -3   1  12        2.74       -6.13      4.08 o 
  -1   1  12     2634.51     2762.71     39.89 o 
   1   1  12     3874.76     3976.94     59.82 o 
   3   1  12     8948.46     9097.25     99.99 o 
   5   1  12       31.78       41.50     17.16 o 
   7   1  12        0.36        1.93     10.06 o 
   9   1  12      151.70      179.99     16.52 o 
  11   1  12      538.13      522.26     50.36 o 
  13   1  12       35.81       30.09     21.92 o 
  15   1  12      169.31      155.22     32.49 o 
  17   1  12       63.45       21.79     37.15 o 
  19   1  12      240.90      206.00     58.28 o 
 -22   2  12      225.37      309.35     48.46 o 
 -20   2  12       47.42       40.36     27.25 o 
 -18   2  12        2.69       -6.02     19.13 o 
 -16   2  12      305.87      224.90     32.60 o 
 -14   2  12     1759.74     1831.14     54.65 o 
 -12   2  12     2025.77     2012.50     53.16 o 
 -10   2  12      620.70      656.83     21.69 o 
  -8   2  12      722.50      773.88     23.20 o 
  -6   2  12     4074.54     4323.67     66.31 o 
  -4   2  12      392.41      449.78     22.36 o 
  -2   2  12     1397.24     1533.55     28.72 o 
   0   2  12     2663.35     2854.01     50.29 o 
   2   2  12     2138.43     2005.13     38.09 o 
   4   2  12     1313.42     1338.31     32.63 o 
   6   2  12     3025.11     2871.31     51.11 o 
   8   2  12       67.45       98.33     16.29 o 
  10   2  12      127.58      127.56     16.16 o 
  12   2  12       47.20       59.90     24.16 o 
  14   2  12      111.33       62.76     24.79 o 
  16   2  12      137.74      158.73     54.31 o 
  18   2  12        0.40      -34.20     67.01 o 
 -21   3  12       26.17       44.78     35.23 o 
 -19   3  12       35.66       37.67     31.16 o 
 -17   3  12       13.00        0.83     20.71 o 
 -15   3  12      149.06      134.45     28.10 o 
 -13   3  12      927.52      948.44     35.68 o 
 -11   3  12      320.42      317.25     26.66 o 
  -9   3  12      684.10      666.38     29.08 o 
  -7   3  12      363.96      448.02     20.04 o 
  -5   3  12      422.36      421.96     17.47 o 
  -3   3  12     5704.93     6051.44     85.31 o 
  -1   3  12      293.77      326.99     17.64 o 
   1   3  12      574.77      579.17     22.39 o 
   3   3  12       34.72       44.16     11.85 o 
   5   3  12      251.04      281.32     19.94 o 
   7   3  12      996.42     1091.36     40.85 o 
   9   3  12      207.91      205.64     20.07 o 
  11   3  12        7.97        2.80     17.49 o 
  13   3  12        9.39       13.73     19.78 o 
  15   3  12      297.39      274.30     64.65 o 
  17   3  12      700.30      665.69    101.31 o 
 -20   4  12      366.81      478.00     66.73 o 
 -18   4  12        1.34      -20.39     28.72 o 
 -16   4  12        2.76       22.64     39.75 o 
 -14   4  12      320.33      267.62     28.33 o 
 -12   4  12      538.13      488.61     34.67 o 
 -10   4  12      491.94      486.96     30.77 o 
  -8   4  12      794.61      807.13     39.89 o 
  -6   4  12       30.52       23.60      8.94 o 
  -4   4  12        3.32       -7.33      7.49 o 
  -2   4  12      100.90      122.68     13.46 o 
   0   4  12      127.31      137.49     14.29 o 
   2   4  12      147.83      147.05     14.77 o 
   4   4  12     5997.24     5917.54     93.67 o 
   6   4  12        0.86       -2.08     11.31 o 
   8   4  12      458.43      422.37     30.43 o 
  10   4  12      495.90      578.36     46.78 o 
  12   4  12      455.33      421.30     48.20 o 
  14   4  12      568.77      557.20     70.97 o 
  16   4  12     1030.82      883.57     93.44 o 
 -17   5  12     1217.16     1302.15     94.34 o 
 -15   5  12      472.86      582.94     67.18 o 
 -13   5  12       13.17       -3.71     16.19 o 
 -11   5  12       28.22       21.57     16.56 o 
  -9   5  12     2520.08     2242.48     68.14 o 
  -7   5  12     1415.79     1318.97     48.77 o 
  -5   5  12      207.19      127.76     19.39 o 
  -3   5  12       83.93       85.81     13.21 o 
  -1   5  12      321.88      324.20     24.24 o 
   1   5  12     2405.87     2441.65     57.24 o 
   3   5  12      655.50      579.75     48.81 o 
   5   5  12     1370.38     1349.03     73.87 o 
   7   5  12      323.54      281.67     27.64 o 
   9   5  12      295.19      236.64     30.32 o 
  11   5  12       33.15       23.60     40.56 o 
  13   5  12      908.31      841.52     69.11 o 
  15   5  12       51.59       -1.38     41.23 o 
 -16   6  12      261.29      203.57     51.53 o 
 -14   6  12       19.00       15.62     36.13 o 
 -12   6  12        4.44        6.29     22.16 o 
 -10   6  12      988.85     1066.08     67.03 o 
  -8   6  12      282.70      274.99     35.15 o 
  -6   6  12      450.67      393.46     54.87 o 
  -4   6  12       32.46       73.10     23.85 o 
  -2   6  12      105.41      134.17     27.28 o 
   0   6  12       31.66       22.18     18.75 o 
   2   6  12      260.66      241.67     31.85 o 
   4   6  12      639.33      601.61     38.62 o 
   6   6  12      554.95      495.92     36.72 o 
   8   6  12       40.10       40.73     24.39 o 
  10   6  12      161.51      154.96     26.13 o 
  12   6  12      136.56      182.18     38.55 o 
 -13   7  12        2.55       27.69     30.46 o 
 -11   7  12       37.96       37.11     24.45 o 
  -9   7  12       74.99      132.09     31.06 o 
  -7   7  12       15.31       15.65     21.87 o 
  -5   7  12      650.59      574.90     51.81 o 
  -3   7  12       66.47       67.47     24.78 o 
  -1   7  12     1234.55     1130.55    118.82 o 
   1   7  12      884.60      967.08     64.26 o 
   3   7  12       45.94       68.14     21.64 o 
   5   7  12        6.88       -2.12     17.02 o 
   7   7  12      678.20      763.60     51.94 o 
   9   7  12      179.35      137.74     28.31 o 
  -6   8  12       33.88       48.66     25.82 o 
  -4   8  12        0.04        4.35     21.54 o 
  -2   8  12      178.91      200.97     36.73 o 
   0   8  12       73.39      117.33     31.51 o 
   2   8  12       46.94       32.00     25.37 o 
   4   8  12      212.46      218.59     39.05 o 
 -21   1  13       46.70        6.26     34.28 o 
 -19   1  13        6.57      -30.41     22.57 o 
 -17   1  13      215.21      245.02     33.75 o 
 -15   1  13      170.16      101.80     23.40 o 
 -13   1  13      187.59      204.61     16.09 o 
 -11   1  13     8152.12     8475.78     97.89 o 
  -9   1  13      487.74      469.69     19.03 o 
  -7   1  13     3950.55     4066.32     70.77 o 
  -5   1  13     1131.32     1159.33     29.75 o 
  -3   1  13      460.74      535.04     15.32 o 
  -1   1  13      995.45     1077.66     24.27 o 
   1   1  13     3620.22     3677.22     51.83 o 
   3   1  13    35159.49    36010.25    320.54 o 
   5   1  13     2960.97     3064.19     62.10 o 
   7   1  13       48.38       24.90     11.71 o 
   9   1  13     6869.59     7060.10    139.15 o 
  11   1  13      458.72      560.00     43.92 o 
  13   1  13     1407.75     1371.01     62.05 o 
  15   1  13       49.19       50.03     24.92 o 
  17   1  13      294.78      245.79     40.69 o 
  19   1  13      321.81      268.42     74.86 o 
 -22   2  13      329.87      416.89     72.95 o 
 -20   2  13        0.37       -2.54     21.57 o 
 -18   2  13       83.24       71.23     26.11 o 
 -16   2  13      260.43      225.56     32.02 o 
 -14   2  13      117.98      107.12     16.09 o 
 -12   2  13     1202.64     1197.93     36.98 o 
 -10   2  13       71.13       53.45     11.59 o 
  -8   2  13        5.84       13.03      8.73 o 
  -6   2  13      944.93      972.77     33.89 o 
  -4   2  13      367.52      390.40     21.38 o 
  -2   2  13     8364.08     8527.98     92.50 o 
   0   2  13      540.24      455.30     19.08 o 
   2   2  13     8354.77     8597.97     97.97 o 
   4   2  13    14360.70    14239.18    147.92 o 
   6   2  13     5582.29     5651.39     78.22 o 
   8   2  13      182.28      177.33     23.56 o 
  10   2  13     1355.02     1437.33     46.59 o 
  12   2  13      178.81      201.32     31.35 o 
  14   2  13      389.82      305.34     40.38 o 
  16   2  13      716.33      732.55     96.70 o 
  18   2  13      131.09       59.82     74.82 o 
 -21   3  13      744.75      820.62     86.58 o 
 -19   3  13        2.33       23.32     27.93 o 
 -17   3  13        7.15      -19.80     17.01 o 
 -15   3  13     1007.99      995.04     63.78 o 
 -13   3  13       67.28       56.80     15.50 o 
 -11   3  13      162.30      142.01     17.70 o 
  -9   3  13      496.41      439.27     29.58 o 
  -7   3  13       21.96       23.79     10.48 o 
  -5   3  13     5885.72     6004.13     80.07 o 
  -3   3  13       35.56       66.92     12.27 o 
  -1   3  13        2.36        8.07      7.40 o 
   1   3  13      757.92      876.57     29.67 o 
   3   3  13     4698.98     4672.09     67.80 o 
   5   3  13       18.89       27.26     10.49 o 
   7   3  13     1361.16     1459.45     39.21 o 
   9   3  13       13.85       14.15     11.89 o 
  11   3  13      199.62      194.05     31.85 o 
  13   3  13        0.19      -15.31     18.30 o 
  15   3  13      116.38      109.40     32.72 o 
  17   3  13       44.32       19.17     41.63 o 
 -20   4  13      476.90      554.65    140.68 o 
 -18   4  13       96.96       79.87     74.44 o 
 -16   4  13       13.85        2.84     23.12 o 
 -14   4  13      226.72      178.96     24.61 o 
 -12   4  13        2.74       12.31     14.20 o 
 -10   4  13     1414.73     1327.32     71.09 o 
  -8   4  13     1675.64     1545.88     42.96 o 
  -6   4  13      105.65       98.10     17.65 o 
  -4   4  13        2.99       13.76     10.18 o 
  -2   4  13      169.58      187.94     15.78 o 
   0   4  13        0.35        6.45      8.74 o 
   2   4  13     1303.32     1298.31     38.69 o 
   4   4  13     2619.49     2589.99     58.31 o 
   6   4  13      229.27      219.83     23.52 o 
   8   4  13       27.95       29.87     15.64 o 
  10   4  13        7.14        0.76     14.57 o 
  12   4  13        8.23       13.70     30.86 o 
  14   4  13       63.94       15.35     23.13 o 
  16   4  13       34.93      -12.45     91.85 o 
 -17   5  13      187.56      333.99     78.28 o 
 -15   5  13       18.45       53.58     32.56 o 
 -13   5  13      318.08      353.26     33.83 o 
 -11   5  13       14.10       13.16     16.20 o 
  -9   5  13      397.80      440.31     57.30 o 
  -7   5  13      388.76      357.49     31.82 o 
  -5   5  13        4.59       -1.64     10.43 o 
  -3   5  13     1839.52     1710.67     44.67 o 
  -1   5  13     1145.47     1098.26     34.90 o 
   1   5  13      491.84      528.54     31.96 o 
   3   5  13      921.94      914.83     51.67 o 
   5   5  13     4102.68     4053.66     84.51 o 
   7   5  13       59.89       47.66     17.44 o 
   9   5  13      156.13      168.35     24.42 o 
  11   5  13        3.69        1.54     48.32 o 
  13   5  13      792.94      856.16     70.90 o 
  15   5  13       24.06      -36.77     66.21 o 
 -16   6  13      169.07      159.84     47.24 o 
 -14   6  13      803.10     1066.48     72.76 o 
 -12   6  13       34.51       -8.17     17.83 o 
 -10   6  13       32.08       37.34     26.20 o 
  -8   6  13       77.11       85.56     24.77 o 
  -6   6  13       28.84        2.57     18.33 o 
  -4   6  13     1911.35     1679.36     69.17 o 
  -2   6  13      382.84      417.84     41.82 o 
   0   6  13      815.72      703.38     51.85 o 
   2   6  13       15.42       12.14     15.80 o 
   4   6  13      191.72      186.19     24.65 o 
   6   6  13        7.41      -13.37     15.01 o 
   8   6  13       26.52       -3.62     16.01 o 
  10   6  13       64.67       20.43     43.12 o 
  12   6  13       45.01       45.70     61.74 o 
 -11   7  13      138.47      152.72     33.08 o 
  -9   7  13      114.30       94.75     37.59 o 
  -7   7  13       69.19       84.15     45.48 o 
  -5   7  13       57.71       74.28     25.91 o 
  -3   7  13      407.75      337.75     40.56 o 
  -1   7  13     2413.52     2451.73    109.16 o 
   1   7  13       94.21       94.50     27.42 o 
   3   7  13     1030.67     1029.01     55.57 o 
   5   7  13       50.74       86.37     22.76 o 
   7   7  13      309.32      291.30     34.84 o 
   9   7  13       21.75        4.90     19.57 o 
  -6   8  13      785.92      753.18     70.73 o 
  -4   8  13       61.36       70.83     27.56 o 
  -2   8  13      730.23      665.42     59.55 o 
   0   8  13        3.63      -26.61     17.74 o 
   2   8  13      113.31      121.61     33.68 o 
 -22   0  14      887.24     1068.44    146.05 o 
 -20   0  14       43.29       88.60     57.45 o 
 -18   0  14      187.53      151.71     59.87 o 
 -14   0  14      892.12      858.59     40.45 o 
 -12   0  14     5081.78     5019.59     97.78 o 
 -10   0  14        7.33       19.72     10.54 o 
  -8   0  14     2477.39     2539.78     56.87 o 
  -6   0  14    36580.48    38209.54    471.42 o 
  -4   0  14     8332.67     8560.37    128.52 o 
  -2   0  14     1629.59     1727.36     54.62 o 
   0   0  14     7714.30     8130.63    141.70 o 
   2   0  14    25551.79    25374.26    462.95 o 
   4   0  14     2743.82     3203.12     98.56 o 
   6   0  14     2679.35     2663.80     69.47 o 
   8   0  14     1415.04     1272.09     62.37 o 
  10   0  14     2546.29     2520.81    108.14 o 
  12   0  14     2660.48     2782.87    120.93 o 
  14   0  14       82.57       39.10     36.36 o 
  16   0  14      113.03       58.28     43.29 o 
  18   0  14      669.42      717.85    103.87 o 
 -21   1  14      278.24      391.22     66.43 o 
 -19   1  14       67.62       42.23     32.36 o 
 -17   1  14       90.60       43.77     21.34 o 
 -15   1  14      622.40      548.24     65.30 o 
 -13   1  14        1.98        5.52      8.97 o 
 -11   1  14       47.57       89.13     11.05 o 
  -9   1  14     1837.83     1868.59     46.60 o 
  -7   1  14     1441.12     1638.46     54.11 o 
  -5   1  14      422.26      475.55     26.64 o 
  -3   1  14     1655.47     1513.07     27.52 o 
  -1   1  14      963.70      914.64     23.37 o 
   1   1  14     4634.56     4420.22     59.69 o 
   3   1  14     9634.87     9463.31    117.24 o 
   5   1  14     4714.65     4595.82     78.36 o 
   7   1  14      181.90      185.05     17.56 o 
   9   1  14      352.82      383.80     27.94 o 
  11   1  14     2343.41     2387.08     79.15 o 
  13   1  14      353.04      410.30     42.86 o 
  15   1  14      778.51      715.19     56.04 o 
  17   1  14      665.95      645.51     63.65 o 
  19   1  14       22.67      -65.16     69.14 o 
 -22   2  14       46.54      -10.37     36.55 o 
 -20   2  14        0.41      -27.44     20.65 o 
 -18   2  14       33.21       22.07     20.30 o 
 -16   2  14      248.36      258.05     36.55 o 
 -14   2  14      799.17      797.54     41.26 o 
 -12   2  14      504.50      584.97     34.01 o 
 -10   2  14     4065.57     4123.71     70.62 o 
  -8   2  14       20.37       12.69      8.87 o 
  -6   2  14        0.10        3.27      8.11 o 
  -4   2  14     3577.55     3584.80     59.92 o 
  -2   2  14     5754.73     5804.04     70.48 o 
   0   2  14      210.58      255.31     15.96 o 
   2   2  14    11772.71    11872.07    126.90 o 
   4   2  14      337.63      260.06     18.53 o 
   6   2  14        0.19       16.61     11.91 o 
   8   2  14       61.69       58.27     13.21 o 
  10   2  14      132.88      133.25     20.82 o 
  12   2  14       23.96       12.21     20.57 o 
  14   2  14       58.36       33.45     25.69 o 
  16   2  14      826.71      775.76     60.73 o 
  18   2  14      346.95      285.88     63.76 o 
 -21   3  14      108.44      143.14     43.23 o 
 -19   3  14      118.60      148.56     39.95 o 
 -17   3  14      576.61      639.46     53.61 o 
 -15   3  14      457.97      558.03     47.22 o 
 -13   3  14      239.75      209.63     21.90 o 
 -11   3  14     1551.51     1498.22     43.35 o 
  -9   3  14      419.39      342.55     23.95 o 
  -7   3  14      344.68      401.65     31.50 o 
  -5   3  14        5.89       24.19      6.77 o 
  -3   3  14      265.63      257.85     19.95 o 
  -1   3  14      570.92      524.08     32.25 o 
   1   3  14      288.51      275.69     18.17 o 
   3   3  14      511.59      443.57     23.39 o 
   5   3  14     1360.38     1305.93     35.80 o 
   7   3  14      821.36      887.88     32.93 o 
   9   3  14      631.52      616.92     32.06 o 
  11   3  14     2556.46     2508.86     77.18 o 
  13   3  14       12.26       37.00     23.99 o 
  15   3  14       73.22       34.15     25.53 o 
  17   3  14       48.92       -5.91     25.88 o 
 -18   4  14      978.62      923.25     85.24 o 
 -16   4  14        1.34       18.11     24.88 o 
 -14   4  14      476.14      418.86     34.51 o 
 -12   4  14        2.78        0.82     13.24 o 
 -10   4  14      632.89      550.37     36.85 o 
  -8   4  14     1361.18     1374.93     46.89 o 
  -6   4  14     1226.52     1260.28     38.16 o 
  -4   4  14      882.08      926.29     37.95 o 
  -2   4  14      682.25      685.96     26.65 o 
   0   4  14      154.01      158.19     15.38 o 
   2   4  14      134.73      151.07     15.94 o 
   4   4  14     1461.83     1530.54     45.74 o 
   6   4  14     3716.09     3824.61     75.71 o 
   8   4  14      535.39      492.13     32.84 o 
  10   4  14      537.73      513.34     34.57 o 
  12   4  14        0.30       -6.90     21.21 o 
  14   4  14      835.78      956.02     74.29 o 
  16   4  14       10.32        1.05     54.68 o 
 -17   5  14      354.06      299.44     55.92 o 
 -15   5  14       74.35       80.06     35.19 o 
 -13   5  14        2.97      -11.60     14.89 o 
 -11   5  14      173.79      144.58     24.01 o 
  -9   5  14      955.81      970.28     52.89 o 
  -7   5  14     2576.27     2395.02     66.47 o 
  -5   5  14       37.61       13.41     10.68 o 
  -3   5  14     1142.91     1079.03     42.23 o 
  -1   5  14     1778.95     1747.53     47.85 o 
   1   5  14      310.23      254.82     23.77 o 
   3   5  14     1192.44     1194.59     43.27 o 
   5   5  14     2850.62     2793.12     66.59 o 
   7   5  14      523.79      533.30     36.83 o 
   9   5  14      156.67      149.00     22.81 o 
  11   5  14       32.98      -11.83     36.02 o 
  13   5  14      188.86      176.53     78.30 o 
 -14   6  14       54.27       42.92     22.41 o 
 -12   6  14      878.09     1014.97     68.41 o 
 -10   6  14       67.28       58.77     23.99 o 
  -8   6  14      893.42      858.42     58.97 o 
  -6   6  14      421.61      351.37     38.84 o 
  -4   6  14       51.72       10.92     18.55 o 
  -2   6  14      109.45      101.22     25.66 o 
   0   6  14     3496.16     3506.82    118.64 o 
   2   6  14        7.79      -16.07     14.77 o 
   4   6  14        4.09       -2.94     14.44 o 
   6   6  14      868.06      891.14     47.84 o 
   8   6  14      423.69      365.62     34.27 o 
  10   6  14      331.53      305.94     39.11 o 
  12   6  14        6.34        1.09     58.34 o 
 -11   7  14      238.58      372.68     46.37 o 
  -9   7  14       55.36       49.64     26.72 o 
  -7   7  14      104.29       85.21     27.18 o 
  -5   7  14      482.32      480.11     48.68 o 
  -3   7  14      235.84      171.60     32.65 o 
  -1   7  14     1031.21     1025.09     67.22 o 
   1   7  14      305.60      355.30     42.67 o 
   3   7  14        0.51       23.87     25.98 o 
   5   7  14      345.95      419.72     39.84 o 
   7   7  14      104.01      147.90     28.41 o 
   9   7  14       97.51       63.63     24.49 o 
  -4   8  14       40.18       88.49     29.62 o 
  -2   8  14        1.08        4.06     22.26 o 
   0   8  14      106.58       77.64     36.24 o 
   2   8  14      485.72      494.83     52.99 o 
 -21   1  15      124.47      153.15     49.11 o 
 -19   1  15        1.81      -11.05     25.08 o 
 -17   1  15        0.45       -5.31     17.09 o 
 -15   1  15     2061.50     1807.71     67.84 o 
 -13   1  15      724.56      675.37     30.84 o 
 -11   1  15     1658.38     1605.66     72.85 o 
  -9   1  15     1665.90     1652.69     36.53 o 
  -7   1  15      460.47      484.30     23.09 o 
  -5   1  15        0.94        4.60      8.47 o 
  -3   1  15      232.95      233.25     13.61 o 
  -1   1  15       28.19       29.13      8.05 o 
   1   1  15     2481.49     2128.46     43.27 o 
   3   1  15      792.47      806.26     26.30 o 
   5   1  15      234.61      232.15     18.92 o 
   7   1  15      119.89      121.11     15.80 o 
   9   1  15     4730.92     4752.67     75.12 o 
  11   1  15     1294.32     1375.41     60.99 o 
  13   1  15      143.86      125.02     30.70 o 
  15   1  15      174.25      147.91     34.34 o 
  17   1  15      540.01      464.95     57.02 o 
 -20   2  15       68.87       53.69     44.10 o 
 -18   2  15      292.69      343.50     41.72 o 
 -16   2  15       88.86       89.91     29.15 o 
 -14   2  15     3611.08     3386.19     68.25 o 
 -12   2  15     5435.70     5300.23     98.63 o 
 -10   2  15       21.23       16.21     10.56 o 
  -8   2  15     1090.32     1042.39     32.61 o 
  -6   2  15      230.81      173.17     16.28 o 
  -4   2  15        6.43        3.34      8.27 o 
  -2   2  15      678.51      771.35     21.95 o 
   0   2  15     7760.59     7754.32     90.89 o 
   2   2  15       98.86      107.78     12.92 o 
   4   2  15     4709.92     4814.50     70.17 o 
   6   2  15      129.72       91.81     14.15 o 
   8   2  15     1117.07     1178.39     36.36 o 
  10   2  15        0.81        4.89     11.62 o 
  12   2  15     1751.43     1584.15     82.51 o 
  14   2  15     1528.30     1575.27     71.94 o 
  16   2  15       43.64       23.82     47.59 o 
  18   2  15      980.02     1059.85     82.92 o 
 -21   3  15      253.04      267.11     53.11 o 
 -19   3  15       11.78      -15.30     24.31 o 
 -17   3  15      170.23      207.14     33.55 o 
 -15   3  15     1255.79     1170.21     61.07 o 
 -13   3  15     6893.00     6817.98    136.66 o 
 -11   3  15     1795.68     1778.64     47.85 o 
  -9   3  15      434.55      433.65     27.18 o 
  -7   3  15      187.00      165.61     17.68 o 
  -5   3  15        0.55        0.77      9.00 o 
  -3   3  15     2870.16     2818.83     46.20 o 
  -1   3  15      329.48      301.03     18.31 o 
   1   3  15       34.70       19.15      9.32 o 
   3   3  15      808.27      774.10     27.48 o 
   5   3  15       38.79       45.09     12.23 o 
   7   3  15     1990.37     1946.16     46.54 o 
   9   3  15      389.65      390.45     27.29 o 
  11   3  15        0.51       11.08     20.04 o 
  13   3  15      398.01      383.90     83.76 o 
  15   3  15     1165.46     1053.75     77.73 o 
  17   3  15      196.77      186.67     55.54 o 
 -18   4  15      333.34      395.50     58.52 o 
 -16   4  15      682.79      641.81     67.38 o 
 -14   4  15      296.79      306.87     30.92 o 
 -12   4  15      809.70      810.63     46.11 o 
 -10   4  15      179.23      152.46     19.58 o 
  -8   4  15      592.75      647.63     34.22 o 
  -6   4  15      849.53      872.49     34.52 o 
  -4   4  15     3317.55     3547.89     67.19 o 
  -2   4  15      623.65      663.62     27.93 o 
   0   4  15      665.06      653.08     27.12 o 
   2   4  15      523.53      471.50     25.57 o 
   4   4  15       73.88       85.59     16.79 o 
   6   4  15     2955.20     2933.69     65.91 o 
   8   4  15      310.23      353.27     29.48 o 
  10   4  15      219.59      214.14     28.82 o 
  12   4  15      108.78      118.08     55.05 o 
  14   4  15      222.47      208.05     92.90 o 
  16   4  15      221.52      148.43     53.15 o 
 -17   5  15        5.01       -6.26     27.51 o 
 -15   5  15       31.37       48.92     29.95 o 
 -13   5  15      117.19      134.22     24.76 o 
 -11   5  15        0.04      -12.52     13.65 o 
  -9   5  15      440.29      394.64     33.99 o 
  -7   5  15      743.25      765.85     43.39 o 
  -5   5  15     1881.50     1837.14     56.18 o 
  -3   5  15       19.23       36.36     19.24 o 
  -1   5  15     1287.24     1276.84     53.58 o 
   1   5  15     1317.92     1298.59     46.95 o 
   3   5  15     1338.12     1322.73     45.36 o 
   5   5  15      522.37      574.91     36.63 o 
   7   5  15      368.35      398.43     33.08 o 
   9   5  15       73.17       47.36     18.68 o 
  11   5  15       29.54       11.17     32.98 o 
  13   5  15        0.55      -51.88     78.21 o 
 -14   6  15      356.90      487.31     43.58 o 
 -12   6  15        8.05       21.79     22.78 o 
 -10   6  15        7.52        5.50     20.35 o 
  -8   6  15       95.68      120.32     27.79 o 
  -6   6  15     2157.60     2066.98     77.67 o 
  -4   6  15       46.85       57.86     22.02 o 
  -2   6  15     1976.65     1764.64     71.35 o 
   0   6  15     1481.35     1608.31     68.72 o 
   2   6  15       14.49       -5.61     18.17 o 
   4   6  15      117.08      109.06     21.41 o 
   6   6  15      542.75      566.26     39.63 o 
   8   6  15        5.68       24.36     18.28 o 
  10   6  15      268.50      304.21     46.18 o 
  12   6  15        0.00      -20.35     37.40 o 
 -11   7  15       83.30       67.76     29.02 o 
  -9   7  15       99.83      102.26     39.03 o 
  -7   7  15       35.86       -5.16     20.92 o 
  -5   7  15      479.68      478.90     48.45 o 
  -3   7  15      954.86      997.80     67.43 o 
  -1   7  15      607.06      685.22     67.73 o 
   1   7  15       99.65      158.60     36.09 o 
   3   7  15       12.38        9.27     21.46 o 
   5   7  15      626.06      621.20     76.52 o 
   7   7  15        0.13       -3.81     19.45 o 
  -4   8  15      123.18      109.24     31.40 o 
  -2   8  15      154.34      166.06     33.23 o 
   0   8  15        0.60       21.59     23.58 o 
 -22   0  16       13.82       -8.29     45.31 o 
 -20   0  16      686.09      921.18    129.46 o 
 -18   0  16      527.56      575.28     96.89 o 
 -16   0  16      127.38      220.08     62.50 o 
 -14   0  16      842.92      763.56     52.51 o 
 -12   0  16      139.21      114.45     20.33 o 
 -10   0  16      424.37      415.94     26.90 o 
  -8   0  16     4660.24     5167.43     92.82 o 
  -6   0  16       87.00      123.81     15.17 o 
  -4   0  16      374.40      439.19     24.74 o 
  -2   0  16       70.43       72.50     13.95 o 
   0   0  16    14506.20    15438.31    289.26 o 
   2   0  16     3573.24     4047.99    118.24 o 
   4   0  16     3895.73     3834.94     86.17 o 
   6   0  16     1193.79     1122.28     47.24 o 
   8   0  16      889.44      925.66     64.65 o 
  10   0  16       60.77       88.22     55.83 o 
  12   0  16     3733.22     3528.83    181.65 o 
  14   0  16        9.93       33.34     41.57 o 
  16   0  16      798.45      790.10     89.24 o 
  18   0  16      543.80      365.43     74.33 o 
 -21   1  16      204.74      341.71     61.92 o 
 -19   1  16        8.86      -21.32     24.34 o 
 -17   1  16       12.22       29.44     27.41 o 
 -15   1  16      265.50      255.58     32.39 o 
 -13   1  16       16.60        4.49     10.33 o 
 -11   1  16      198.01      212.20     22.23 o 
  -9   1  16       92.39       88.55     13.01 o 
  -7   1  16       35.55       50.72     10.97 o 
  -5   1  16       43.49       39.56      9.94 o 
  -3   1  16        0.85       -1.03      6.07 o 
  -1   1  16     2290.80     2229.78     42.85 o 
   1   1  16     3597.26     3564.36     64.79 o 
   3   1  16     2139.01     2228.58     43.51 o 
   5   1  16     2545.54     2595.48     50.17 o 
   7   1  16     1657.19     1648.49     62.41 o 
   9   1  16     1716.76     1828.62     48.55 o 
  11   1  16       28.34       56.70     22.33 o 
  13   1  16      277.01      303.27     41.38 o 
  15   1  16        4.01      -19.18     23.69 o 
  17   1  16      180.48      124.45     52.29 o 
 -20   2  16      133.10       99.97     40.23 o 
 -18   2  16      198.69      241.24     56.24 o 
 -16   2  16      230.97      218.34     31.80 o 
 -14   2  16      113.59      150.60     18.74 o 
 -12   2  16      117.31      145.17     20.38 o 
 -10   2  16      108.97      102.74     16.78 o 
  -8   2  16        0.44        0.16     10.25 o 
  -6   2  16       13.03       12.59      9.01 o 
  -4   2  16     2467.47     2532.64     50.46 o 
  -2   2  16        0.37       -3.57      6.33 o 
   0   2  16      611.87      600.87     23.25 o 
   2   2  16      865.42      726.65     25.51 o 
   4   2  16       16.93       17.76      9.99 o 
   6   2  16       39.39       29.83     11.19 o 
   8   2  16     1012.39     1032.68     40.95 o 
  10   2  16     1435.53     1492.25     75.44 o 
  12   2  16      491.90      454.44     43.82 o 
  14   2  16       63.22       27.15     35.27 o 
  16   2  16       89.26       79.86     31.32 o 
 -19   3  16       16.97       73.10     33.47 o 
 -17   3  16       82.19       58.37     23.40 o 
 -15   3  16      175.70      196.68     25.47 o 
 -13   3  16     1583.40     1492.01     56.52 o 
 -11   3  16      395.61      467.63     29.76 o 
  -9   3  16     1515.59     1587.89     50.26 o 
  -7   3  16      246.16      249.38     21.16 o 
  -5   3  16      468.32      494.75     28.30 o 
  -3   3  16     1878.36     1741.09     35.39 o 
  -1   3  16       30.62       28.62      9.51 o 
   1   3  16       66.79       72.71     12.37 o 
   3   3  16      538.80      555.89     27.44 o 
   5   3  16       10.59       17.51     11.42 o 
   7   3  16     1386.50     1421.32     41.14 o 
   9   3  16      352.90      337.88     25.89 o 
  11   3  16      321.69      263.20     53.60 o 
  13   3  16        2.87      -13.80     19.96 o 
  15   3  16      236.23      248.07     43.43 o 
  17   3  16      286.59      237.85     51.31 o 
 -18   4  16       10.28       32.49     29.69 o 
 -16   4  16       14.53        4.27     24.82 o 
 -14   4  16       52.42       39.61     17.76 o 
 -12   4  16      701.85      719.37     37.84 o 
 -10   4  16      260.13      182.96     24.10 o 
  -8   4  16     2510.06     2407.88     56.80 o 
  -6   4  16      442.58      467.54     32.76 o 
  -4   4  16        0.06       18.41     11.95 o 
  -2   4  16      148.56      179.12     19.61 o 
   0   4  16      353.99      386.21     23.13 o 
   2   4  16       12.53       14.14     10.82 o 
   4   4  16       16.27        2.17     12.18 o 
   6   4  16      121.35      155.20     21.31 o 
   8   4  16      315.80      339.15     29.47 o 
  10   4  16      382.16      402.36     52.30 o 
  12   4  16       30.02       31.87     25.62 o 
  14   4  16      394.30      341.16     49.94 o 
 -17   5  16       15.01       30.16     31.96 o 
 -15   5  16      292.34      342.82     53.02 o 
 -13   5  16      282.84      284.82     32.12 o 
 -11   5  16      569.00      553.21     47.61 o 
  -9   5  16      959.50      805.20     47.93 o 
  -7   5  16       34.49       41.88     16.97 o 
  -5   5  16       76.52       76.16     18.00 o 
  -3   5  16        0.99       -0.89     13.91 o 
  -1   5  16       15.06       11.36     15.34 o 
   1   5  16      942.30      952.03     39.48 o 
   3   5  16      135.69      126.26     20.76 o 
   5   5  16      587.47      624.86     38.81 o 
   7   5  16     1173.45     1157.25     47.57 o 
   9   5  16      975.03     1049.14     48.41 o 
  11   5  16        2.98       -9.20     42.17 o 
  13   5  16      131.91      124.69     36.32 o 
 -14   6  16      366.17      484.22     50.25 o 
 -12   6  16       79.10      146.61     28.26 o 
 -10   6  16       63.71       57.09     24.26 o 
  -8   6  16      413.11      483.15     53.76 o 
  -6   6  16       13.03       12.46     20.10 o 
  -4   6  16      604.62      532.80     64.12 o 
  -2   6  16       19.20       39.42     21.71 o 
   0   6  16      266.28      230.72     38.17 o 
   2   6  16      140.96      179.04     27.05 o 
   4   6  16       48.42       74.93     19.76 o 
   6   6  16       45.56       75.32     20.91 o 
   8   6  16      578.92      618.79     43.19 o 
  10   6  16      274.02      274.48     44.88 o 
 -11   7  16      333.13      362.30     46.53 o 
  -9   7  16       37.50       36.60     28.08 o 
  -7   7  16       21.34       50.85     26.09 o 
  -5   7  16        0.09       13.02     21.69 o 
  -3   7  16     1547.54     1513.46     72.87 o 
  -1   7  16      155.61      161.43     36.00 o 
   1   7  16     1259.06     1264.80     72.28 o 
   3   7  16      451.34      530.11     52.01 o 
   5   7  16      123.29      169.47     34.30 o 
   7   7  16        0.98       12.38     22.47 o 
 -21   1  17      273.60      319.18     60.07 o 
 -19   1  17      447.80      422.11     62.21 o 
 -17   1  17     3065.12     3100.57    131.44 o 
 -15   1  17      149.58      151.48     26.10 o 
 -13   1  17      112.29      135.24     23.04 o 
 -11   1  17     3386.76     3321.90     63.18 o 
  -9   1  17     1096.00      998.81     38.66 o 
  -7   1  17      155.25      166.27     15.93 o 
  -5   1  17     1561.43     1639.64     39.25 o 
  -3   1  17      372.07      269.64     14.69 o 
  -1   1  17     4354.57     4607.75     63.34 o 
   1   1  17     2643.41     2822.74     48.54 o 
   3   1  17        0.69       18.72      9.57 o 
   5   1  17        3.45        4.44      9.69 o 
   7   1  17      334.98      415.87     25.92 o 
   9   1  17      116.92       95.99     16.40 o 
  11   1  17     1422.55     1501.40     65.12 o 
  13   1  17       15.52       -0.46     20.64 o 
  15   1  17       80.81       36.76     28.61 o 
  17   1  17     1843.49     2040.10     90.16 o 
 -20   2  17        6.58        9.51     30.74 o 
 -18   2  17       18.02       24.48     20.95 o 
 -16   2  17      150.22      130.69     27.60 o 
 -14   2  17      851.01      927.11     47.83 o 
 -12   2  17     1447.86     1374.03     48.18 o 
 -10   2  17     6297.31     6088.31     93.92 o 
  -8   2  17     1496.85     1450.77     39.98 o 
  -6   2  17      145.32      135.66     15.75 o 
  -4   2  17     4414.38     4179.09     69.82 o 
  -2   2  17     1358.05     1162.45     28.16 o 
   0   2  17     1117.79     1159.24     30.17 o 
   2   2  17     3080.53     3071.46     59.85 o 
   4   2  17      801.46      823.14     29.53 o 
   6   2  17     3915.12     3830.06     65.80 o 
   8   2  17     2282.16     2268.84     58.95 o 
  10   2  17       34.24       28.59     22.42 o 
  12   2  17      420.55      426.79     44.84 o 
  14   2  17     1580.70     1679.07    105.22 o 
  16   2  17        0.00      -24.76     21.96 o 
 -19   3  17      123.42      200.34     51.85 o 
 -17   3  17       82.60      117.02     28.08 o 
 -15   3  17       26.63       42.29     20.35 o 
 -13   3  17     1395.88     1378.73     44.69 o 
 -11   3  17      137.33      190.88     20.68 o 
  -9   3  17    13846.71    13707.11    186.30 o 
  -7   3  17      200.40      194.65     19.58 o 
  -5   3  17      653.73      614.55     29.49 o 
  -3   3  17     1929.72     1786.45     59.26 o 
  -1   3  17      232.44      263.16     18.13 o 
   1   3  17     2126.28     2156.51     46.61 o 
   3   3  17       33.41       43.56     11.90 o 
   5   3  17      729.10      735.34     31.52 o 
   7   3  17       14.54       22.51     13.16 o 
   9   3  17     1156.93     1200.17     46.87 o 
  11   3  17      357.59      282.36     41.48 o 
  13   3  17      113.67      147.06     34.19 o 
  15   3  17     1238.66     1223.51    109.49 o 
 -18   4  17     1712.63     1988.31    157.27 o 
 -16   4  17       72.16       51.86     29.37 o 
 -14   4  17      512.77      461.30     36.99 o 
 -12   4  17      560.65      566.85     35.63 o 
 -10   4  17      171.05      186.19     24.15 o 
  -8   4  17     1361.78     1311.64     42.47 o 
  -6   4  17     3368.94     3267.20     74.69 o 
  -4   4  17       57.24       45.67     13.93 o 
  -2   4  17      576.65      561.17     31.53 o 
   0   4  17     2040.78     1983.22     44.60 o 
   2   4  17      916.51      952.41     33.00 o 
   4   4  17        0.89       -1.95     12.18 o 
   6   4  17        5.89       14.25     14.53 o 
   8   4  17       59.70       55.87     17.55 o 
  10   4  17      132.28      130.48     30.86 o 
  12   4  17      420.82      435.91    105.46 o 
  14   4  17       38.92       23.78     55.24 o 
 -17   5  17      323.70      432.36    100.63 o 
 -15   5  17      405.36      513.60     64.50 o 
 -13   5  17      271.94      306.82     33.10 o 
 -11   5  17       16.79        6.10     16.04 o 
  -9   5  17      125.97      144.61     23.72 o 
  -7   5  17      159.09      137.73     22.70 o 
  -5   5  17      153.15      161.70     23.78 o 
  -3   5  17       33.18       31.36     26.66 o 
  -1   5  17      164.19      191.04     26.19 o 
   1   5  17      198.23      219.31     35.59 o 
   3   5  17      248.58      216.46     24.77 o 
   5   5  17      901.44      945.68     43.71 o 
   7   5  17      106.37       94.17     20.90 o 
   9   5  17      143.43      134.58     24.04 o 
  11   5  17      184.41      186.30     38.83 o 
  13   5  17      118.66       75.31     34.80 o 
 -14   6  17       20.94       29.02     23.97 o 
 -12   6  17      170.36      235.19     32.32 o 
 -10   6  17       43.59       58.04     25.11 o 
  -8   6  17       38.97        3.16     19.79 o 
  -6   6  17      189.16      215.69     33.64 o 
  -4   6  17       32.71       49.92     22.56 o 
  -2   6  17      450.60      414.15     42.39 o 
   0   6  17      179.52      152.66     29.88 o 
   2   6  17        3.59       39.30     19.72 o 
   4   6  17       16.19       10.61     18.58 o 
   6   6  17        2.88      -12.19     14.92 o 
   8   6  17        0.96       12.36     16.73 o 
  10   6  17        0.74      -21.15     19.86 o 
 -11   7  17      100.79       60.32     28.78 o 
  -9   7  17       57.84       80.27     28.71 o 
  -7   7  17       31.17       47.72     24.52 o 
  -5   7  17      398.73      433.98     47.52 o 
  -3   7  17        4.32        3.40     20.68 o 
  -1   7  17      432.02      409.38     46.30 o 
   1   7  17       85.72       45.15     37.91 o 
   3   7  17        1.33        7.19     22.53 o 
   5   7  17     1765.25     1643.94    110.27 o 
   7   7  17      269.72      255.82     41.17 o 
 -22   0  18      707.99     1139.84    154.74 o 
 -20   0  18        3.50      -27.31     38.43 o 
 -18   0  18        6.24      110.85     54.21 o 
 -16   0  18     4115.65     3561.32    196.41 o 
 -14   0  18     1891.37     2035.05    114.49 o 
 -12   0  18      893.31      860.65     53.40 o 
 -10   0  18       16.67       18.53     17.40 o 
  -8   0  18      757.16      740.29     51.58 o 
  -6   0  18     1878.33     2018.28     51.66 o 
  -4   0  18     3442.79     3212.81    120.29 o 
  -2   0  18        0.28       -3.91     12.81 o 
   0   0  18      162.11      197.44     22.37 o 
   2   0  18      398.71      434.72     40.76 o 
   4   0  18     1089.51     1098.51     47.38 o 
   6   0  18     1039.07     1073.15     74.65 o 
   8   0  18     5724.12     5829.82    123.36 o 
  10   0  18      788.30      814.63     76.02 o 
  12   0  18     4598.28     4347.74    187.41 o 
  14   0  18       11.28      -89.19    138.56 o 
  16   0  18     1676.94     1629.09    113.13 o 
 -21   1  18       32.52       59.81     37.39 o 
 -19   1  18       66.39       97.96     38.08 o 
 -17   1  18        3.69       10.50     25.38 o 
 -15   1  18      152.84      149.75     22.01 o 
 -13   1  18      326.37      322.21     24.55 o 
 -11   1  18     1236.38     1177.91     37.03 o 
  -9   1  18      124.63       98.30     14.25 o 
  -7   1  18     2583.36     2675.71     53.23 o 
  -5   1  18       27.96       19.09      9.45 o 
  -3   1  18      102.19      111.74     11.30 o 
  -1   1  18      128.54      173.56     14.10 o 
   1   1  18      280.82      283.57     18.69 o 
   3   1  18      416.18      467.99     26.63 o 
   5   1  18      460.61      464.99     26.64 o 
   7   1  18        0.26        4.16     16.09 o 
   9   1  18      552.58      517.48     58.92 o 
  11   1  18      430.26      453.18     74.95 o 
  13   1  18     1749.72     1760.22     74.86 o 
  15   1  18       81.14       81.40     34.86 o 
  17   1  18      101.60       95.88     35.72 o 
 -20   2  18      273.08      295.27     56.84 o 
 -18   2  18       69.09       89.55     36.61 o 
 -16   2  18       90.10       96.24     25.12 o 
 -14   2  18      901.58      877.76     59.85 o 
 -12   2  18     5256.78     5275.48     89.61 o 
 -10   2  18      207.78      196.23     27.48 o 
  -8   2  18      611.63      635.96     31.17 o 
  -6   2  18      784.41      753.88     45.23 o 
  -4   2  18     2250.38     2318.44     50.63 o 
  -2   2  18      372.70      336.46     18.09 o 
   0   2  18     1526.62     1610.62     36.59 o 
   2   2  18     1483.75     1482.62     37.45 o 
   4   2  18      644.38      623.31     29.50 o 
   6   2  18       97.16       94.09     17.43 o 
   8   2  18     4491.86     4448.71     76.04 o 
  10   2  18        4.81      -15.56     17.74 o 
  12   2  18      520.30      526.44     48.05 o 
  14   2  18      678.17      674.22     58.22 o 
  16   2  18       48.49       23.99     29.43 o 
 -19   3  18      153.14      191.21     46.09 o 
 -17   3  18        8.08        1.31     19.26 o 
 -15   3  18      203.61      226.77     28.25 o 
 -13   3  18      387.62      533.22     33.77 o 
 -11   3  18     2991.88     2794.48     63.38 o 
  -9   3  18     2042.90     1815.77     53.38 o 
  -7   3  18     1554.24     1535.75     43.78 o 
  -5   3  18     2930.37     3096.87     62.55 o 
  -3   3  18       12.13       19.67     11.47 o 
  -1   3  18        0.07       10.64      8.90 o 
   1   3  18     1487.53     1436.21     37.21 o 
   3   3  18      121.65      105.66     15.54 o 
   5   3  18       29.07       36.60     13.28 o 
   7   3  18      123.19      139.67     23.88 o 
   9   3  18      401.05      429.05     29.38 o 
  11   3  18      823.61      909.99     84.83 o 
  13   3  18      775.48      701.10     68.13 o 
  15   3  18        0.21      -21.56     24.07 o 
 -18   4  18      768.24     1007.43     89.04 o 
 -16   4  18       56.41        5.26     22.98 o 
 -14   4  18      315.99      322.07     32.48 o 
 -12   4  18     2228.85     2194.75     66.79 o 
 -10   4  18     2057.06     1975.19     54.08 o 
  -8   4  18     1952.50     1748.70     49.86 o 
  -6   4  18      386.87      344.41     26.62 o 
  -4   4  18     1965.81     1995.74     51.68 o 
  -2   4  18      923.31      967.44     37.68 o 
   0   4  18        5.80        8.05     12.26 o 
   2   4  18     2250.30     2248.72     50.17 o 
   4   4  18      483.36      485.78     32.33 o 
   6   4  18     3002.33     2905.93     67.88 o 
   8   4  18      533.55      511.00     35.59 o 
  10   4  18      337.54      281.95     50.68 o 
  12   4  18        7.12      -16.06     38.70 o 
  14   4  18      486.46      513.13     59.00 o 
 -17   5  18      210.86      298.74     54.43 o 
 -15   5  18      617.32      646.36     54.66 o 
 -13   5  18       11.19        9.04     19.68 o 
 -11   5  18       58.85       48.88     19.28 o 
  -9   5  18      195.27      151.90     25.02 o 
  -7   5  18     1089.53      950.33     47.77 o 
  -5   5  18      851.84      843.18     38.91 o 
  -3   5  18        5.52       -3.60     13.76 o 
  -1   5  18     3443.95     3307.46     84.41 o 
   1   5  18     1639.60     1625.74     58.22 o 
   3   5  18      990.47     1158.04     45.97 o 
   5   5  18      871.83      823.41     44.49 o 
   7   5  18      220.91      177.58     25.50 o 
   9   5  18      282.31      339.49     32.80 o 
  11   5  18       54.80       53.51     27.31 o 
  13   5  18       36.01       19.43     35.09 o 
 -14   6  18        0.70       -1.38     19.37 o 
 -12   6  18      243.44      288.63     40.84 o 
 -10   6  18       22.52       54.96     24.15 o 
  -8   6  18       92.05      102.26     33.97 o 
  -6   6  18       10.62       26.30     21.10 o 
  -4   6  18      303.74      309.80     38.94 o 
  -2   6  18      808.49      674.29     53.27 o 
   0   6  18        6.18       -0.73     17.63 o 
   2   6  18      424.29      478.64     59.56 o 
   4   6  18      575.86      624.09     47.28 o 
   6   6  18        1.76       23.96     26.63 o 
   8   6  18       19.20        6.31     17.71 o 
  10   6  18       20.84       59.62     35.10 o 
  -9   7  18       13.79       16.16     24.53 o 
  -7   7  18      458.57      411.20     48.10 o 
  -5   7  18      404.41      429.01     48.11 o 
  -3   7  18      366.71      383.75     45.54 o 
  -1   7  18      226.93      216.90     36.01 o 
   1   7  18        9.08        3.45     21.23 o 
   3   7  18        2.48        3.11     20.62 o 
   5   7  18       27.13       57.26     27.32 o 
 -21   1  19       61.68       43.81     35.36 o 
 -19   1  19       11.69       37.13     31.10 o 
 -17   1  19      142.96       88.75     34.83 o 
 -15   1  19     2579.35     2479.29     69.16 o 
 -13   1  19      760.05      808.27     47.81 o 
 -11   1  19      145.99      138.51     21.03 o 
  -9   1  19      261.21      237.13     20.08 o 
  -7   1  19      148.71      150.15     16.15 o 
  -5   1  19     1136.02     1151.36     34.64 o 
  -3   1  19      733.48      679.12     32.29 o 
  -1   1  19       17.21        6.16      8.01 o 
   1   1  19       60.06       99.13     13.04 o 
   3   1  19      977.98     1007.69     49.29 o 
   5   1  19      431.62      493.24     28.07 o 
   7   1  19      591.63      646.48     32.87 o 
   9   1  19     2002.32     1997.05     69.31 o 
  11   1  19     2018.72     2142.96     78.81 o 
  13   1  19       71.62       82.27     28.53 o 
  15   1  19      662.30      665.52     66.95 o 
  17   1  19       17.16      -13.03     26.94 o 
 -20   2  19        3.09       16.69     30.00 o 
 -18   2  19       28.00       -5.26     24.74 o 
 -16   2  19       77.14       54.10     29.60 o 
 -14   2  19      950.96      912.36     43.43 o 
 -12   2  19       54.59       96.67     16.43 o 
 -10   2  19     2273.04     2257.64     60.80 o 
  -8   2  19      225.08      252.38     21.55 o 
  -6   2  19        2.13       -8.59      8.74 o 
  -4   2  19      410.56      379.14     25.04 o 
  -2   2  19     3218.83     3235.63     52.45 o 
   0   2  19      196.90      213.63     17.33 o 
   2   2  19        7.95        4.36      9.41 o 
   4   2  19     1481.06     1469.84     39.65 o 
   6   2  19     8949.33     8746.21    126.66 o 
   8   2  19        3.28        7.69     12.56 o 
  10   2  19       14.44       20.40     20.40 o 
  12   2  19     1294.57     1324.31     63.60 o 
  14   2  19       14.28       50.32     27.82 o 
  16   2  19      876.83      856.06     75.98 o 
 -19   3  19       13.60       14.86     28.62 o 
 -17   3  19      126.87      118.14     29.23 o 
 -15   3  19       38.39       33.31     17.23 o 
 -13   3  19      150.26      163.77     21.57 o 
 -11   3  19      733.24      628.91     41.20 o 
  -9   3  19      833.55      918.79     36.95 o 
  -7   3  19       35.85       41.70     14.09 o 
  -5   3  19      400.05      419.81     27.74 o 
  -3   3  19       10.42        3.42     10.52 o 
  -1   3  19      456.21      481.31     29.93 o 
   1   3  19     2239.98     2166.06     46.62 o 
   3   3  19      158.35      154.43     17.18 o 
   5   3  19    13670.12    13362.44    154.45 o 
   7   3  19      613.15      636.86     34.05 o 
   9   3  19     1077.83     1081.82     40.99 o 
  11   3  19      245.60      260.24     55.28 o 
  13   3  19       71.71       27.59     33.15 o 
  15   3  19       62.83       12.55     47.25 o 
 -18   4  19      260.62      392.47     57.85 o 
 -16   4  19       42.17       72.99     32.55 o 
 -14   4  19       13.46        9.58     15.59 o 
 -12   4  19       17.78       31.13     17.24 o 
 -10   4  19       44.72       55.87     16.14 o 
  -8   4  19     2813.45     2726.27     63.48 o 
  -6   4  19       75.97       71.56     19.14 o 
  -4   4  19      601.08      518.80     32.07 o 
  -2   4  19     1113.09     1189.26     46.06 o 
   0   4  19     3293.75     3328.63     69.68 o 
   2   4  19     1409.75     1343.58     39.47 o 
   4   4  19     1623.67     1459.74     47.65 o 
   6   4  19     2213.06     2265.88     60.95 o 
   8   4  19      320.82      270.12     28.43 o 
  10   4  19       13.32       41.76     26.11 o 
  12   4  19      107.62      125.89     34.54 o 
  14   4  19      181.49      122.26     37.44 o 
 -17   5  19       12.63       43.87     30.97 o 
 -15   5  19      160.45      190.48     42.40 o 
 -13   5  19       88.17      126.86     25.36 o 
 -11   5  19       61.46       79.73     21.26 o 
  -9   5  19      383.83      431.25     37.55 o 
  -7   5  19      106.65      100.26     20.88 o 
  -5   5  19      101.02      136.01     20.78 o 
  -3   5  19       26.54        8.79     16.67 o 
  -1   5  19      236.64      254.28     34.28 o 
   1   5  19        5.93       13.84     17.26 o 
   3   5  19     1251.59     1220.09     55.94 o 
   5   5  19       24.66       14.30     19.06 o 
   7   5  19      303.71      260.94     29.02 o 
   9   5  19        0.01        7.62     16.59 o 
  11   5  19       63.65      110.43     33.01 o 
 -14   6  19       66.77       98.26     27.21 o 
 -12   6  19      991.56     1163.23     74.33 o 
 -10   6  19      197.91      193.72     33.81 o 
  -8   6  19      548.90      559.27     51.35 o 
  -6   6  19      170.69      192.01     42.56 o 
  -4   6  19       59.41       72.01     24.73 o 
  -2   6  19       27.16       18.54     20.80 o 
   0   6  19      475.32      408.69     43.80 o 
   2   6  19     1443.74     1451.80     68.51 o 
   4   6  19      207.46      222.85     35.59 o 
   6   6  19       56.16       93.59     25.18 o 
   8   6  19       16.64       60.65     20.54 o 
  -9   7  19       78.29       43.68     27.83 o 
  -7   7  19       15.16        0.74     22.42 o 
  -5   7  19      693.83      674.07     58.76 o 
  -3   7  19      397.30      340.13     44.37 o 
  -1   7  19      112.01      132.05     32.54 o 
   1   7  19      886.46      841.02     65.50 o 
   3   7  19      132.64      172.73     36.22 o 
   5   7  19      972.40     1174.83     79.27 o 
 -20   0  20      130.51       53.81     48.95 o 
 -18   0  20        1.05       16.59     37.22 o 
 -16   0  20       38.38       47.74     39.65 o 
 -14   0  20     3647.20     3554.65    152.11 o 
 -12   0  20        0.76        2.43     15.89 o 
 -10   0  20      725.29      727.44     89.91 o 
  -8   0  20     8502.60     8532.08    191.83 o 
  -6   0  20     1325.31     1315.68     42.91 o 
  -4   0  20     4373.07     4431.45    163.90 o 
  -2   0  20       14.09       11.57     11.86 o 
   0   0  20       54.48       91.22     18.54 o 
   2   0  20     2967.48     3230.71     81.10 o 
   4   0  20     3594.46     3664.72     90.31 o 
   6   0  20      468.96      471.62     40.11 o 
   8   0  20     3364.76     3325.68     92.27 o 
  10   0  20       30.21       67.56     35.49 o 
  12   0  20      108.55       65.55     54.01 o 
  14   0  20        1.01       33.59     37.19 o 
  16   0  20     1324.08     1436.43    110.08 o 
 -21   1  20       56.69      168.17     48.91 o 
 -19   1  20       20.18       19.89     30.38 o 
 -17   1  20       50.02       55.88     31.58 o 
 -15   1  20      331.05      298.02     30.47 o 
 -13   1  20     2189.05     2200.15     77.91 o 
 -11   1  20        0.02       -1.07     10.24 o 
  -9   1  20       52.50       32.75     11.97 o 
  -7   1  20      423.34      369.13     24.10 o 
  -5   1  20       71.80       84.23     14.26 o 
  -3   1  20      627.56      706.80     24.78 o 
  -1   1  20        9.81       28.91      9.63 o 
   1   1  20      319.14      287.16     20.10 o 
   3   1  20     3109.75     3169.47     58.26 o 
   5   1  20       15.94       39.46     14.58 o 
   7   1  20      413.85      444.98     28.77 o 
   9   1  20     1525.17     1564.32     46.01 o 
  11   1  20       19.17       27.48     24.01 o 
  13   1  20       79.33       56.69     28.36 o 
  15   1  20      646.04      681.87     59.13 o 
 -20   2  20        6.72       18.44     29.88 o 
 -18   2  20        7.97        1.06     22.40 o 
 -16   2  20      238.58      278.30     48.56 o 
 -14   2  20       87.54       71.47     16.22 o 
 -12   2  20        0.07       -5.39     14.61 o 
 -10   2  20     2046.37     2039.46     51.90 o 
  -8   2  20       10.97       13.73     12.74 o 
  -6   2  20      924.86      866.36     32.82 o 
  -4   2  20      290.64      252.00     21.46 o 
  -2   2  20     2769.43     2866.20     60.26 o 
   0   2  20      149.16      171.73     16.57 o 
   2   2  20     2705.23     2694.26     57.91 o 
   4   2  20     7648.92     7508.16    112.35 o 
   6   2  20      156.15      175.65     20.10 o 
   8   2  20      139.72      138.61     19.14 o 
  10   2  20       33.24       64.42     27.77 o 
  12   2  20        1.63        0.16     20.27 o 
  14   2  20       50.17       33.05     32.90 o 
  16   2  20       57.09        9.70     31.75 o 
 -19   3  20       31.80       57.50     33.09 o 
 -17   3  20       15.73       26.41     20.75 o 
 -15   3  20      341.31      361.56     30.14 o 
 -13   3  20      123.33       80.11     17.31 o 
 -11   3  20      279.20      307.23     26.44 o 
  -9   3  20      218.69      299.45     25.70 o 
  -7   3  20      404.88      368.17     29.39 o 
  -5   3  20       12.20       12.55     11.92 o 
  -3   3  20       41.76       47.21     13.96 o 
  -1   3  20     5906.90     5958.05     96.67 o 
   1   3  20        8.64       19.94     11.07 o 
   3   3  20     1902.90     1858.35     45.50 o 
   5   3  20       75.71       72.81     15.35 o 
   7   3  20      556.27      554.02     32.33 o 
   9   3  20     1361.93     1313.04     50.01 o 
  11   3  20      155.18      154.85     36.46 o 
  13   3  20      498.39      442.25     59.72 o 
  15   3  20      663.39      695.40     69.52 o 
 -18   4  20      128.21      144.55     41.10 o 
 -16   4  20      227.05      296.79     51.14 o 
 -14   4  20      293.36      282.12     54.34 o 
 -12   4  20       58.23       41.55     16.28 o 
 -10   4  20     1058.06      996.46     40.09 o 
  -8   4  20      314.33      286.25     28.84 o 
  -6   4  20     1811.07     1724.51     50.40 o 
  -4   4  20       69.21       57.90     15.76 o 
  -2   4  20     2113.88     2039.47     57.90 o 
   0   4  20      493.12      459.84     31.30 o 
   2   4  20      554.64      537.72     33.84 o 
   4   4  20       16.13       22.91     14.94 o 
   6   4  20     2581.36     2689.89     67.49 o 
   8   4  20      544.16      481.13     36.74 o 
  10   4  20      253.65      267.34     42.36 o 
  12   4  20      120.41       84.43     33.03 o 
 -15   5  20        1.32      -10.27     24.76 o 
 -13   5  20       41.90       56.25     20.80 o 
 -11   5  20       10.46       21.75     17.79 o 
  -9   5  20      107.12      115.15     23.00 o 
  -7   5  20     1079.95     1099.92     54.62 o 
  -5   5  20       71.17       68.74     18.99 o 
  -3   5  20     1115.95      955.45     56.37 o 
  -1   5  20     4362.28     4508.96    100.18 o 
   1   5  20      238.75      197.78     28.18 o 
   3   5  20      679.60      767.77     48.99 o 
   5   5  20      552.75      601.88     46.14 o 
   7   5  20      298.60      285.06     30.64 o 
   9   5  20       39.62       39.30     21.91 o 
  11   5  20      137.05      226.19     42.35 o 
 -12   6  20      946.89     1048.75     70.32 o 
 -10   6  20      113.66       94.83     27.84 o 
  -8   6  20      354.29      315.33     40.86 o 
  -6   6  20      166.23      154.71     30.73 o 
  -4   6  20      217.16      251.16     35.93 o 
  -2   6  20       35.00       81.98     26.20 o 
   0   6  20      319.26      349.76     43.06 o 
   2   6  20      436.17      458.98     53.61 o 
   4   6  20       25.48       45.99     21.61 o 
   6   6  20      454.10      446.22     42.79 o 
   8   6  20        1.35        3.94     20.07 o 
  -9   7  20       16.27       25.32     24.54 o 
  -7   7  20      610.97      640.96     59.65 o 
  -5   7  20      100.23      113.90     30.86 o 
  -3   7  20      364.77      359.49     45.66 o 
  -1   7  20      479.09      393.98     60.49 o 
   1   7  20      443.60      431.02     50.86 o 
   3   7  20      207.02      226.37     39.47 o 
 -21   1  21     1060.41      955.89     97.43 o 
 -19   1  21       12.64       13.64     39.24 o 
 -17   1  21        6.58       23.68     27.92 o 
 -15   1  21       63.48       57.39     24.49 o 
 -13   1  21      228.32      183.95     24.66 o 
 -11   1  21       88.91      135.40     21.16 o 
  -9   1  21     3218.46     3187.38     63.76 o 
  -7   1  21      280.66      269.09     21.79 o 
  -5   1  21     6552.41     6420.71    123.73 o 
  -3   1  21     2843.52     2698.57     51.96 o 
  -1   1  21      878.50      898.73     29.10 o 
   1   1  21        0.25        1.60      9.00 o 
   3   1  21     7167.19     7026.72     97.19 o 
   5   1  21      401.27      478.16     28.98 o 
   7   1  21       11.59       -1.59     12.09 o 
   9   1  21       65.63       79.82     17.21 o 
  11   1  21      361.18      424.24     45.32 o 
  13   1  21       77.12       22.65     25.91 o 
  15   1  21        3.97      -24.49     25.05 o 
 -20   2  21      108.45      139.79     43.57 o 
 -18   2  21        0.40        4.41     23.60 o 
 -16   2  21       44.15       40.41     28.06 o 
 -14   2  21      530.56      512.40     39.41 o 
 -12   2  21     1485.25     1415.51     65.42 o 
 -10   2  21     1596.41     1652.40     47.70 o 
  -8   2  21        2.27       -8.05     11.75 o 
  -6   2  21      344.18      371.84     26.20 o 
  -4   2  21     1216.20     1133.14     37.89 o 
  -2   2  21      521.25      500.26     30.28 o 
   0   2  21        0.04       10.12      9.21 o 
   2   2  21     1340.95     1257.65     40.37 o 
   4   2  21     4298.41     4019.40     70.44 o 
   6   2  21       10.03        8.02     11.64 o 
   8   2  21      341.67      385.04     28.85 o 
  10   2  21        8.18       45.98     22.11 o 
  12   2  21      831.22      865.36     59.93 o 
  14   2  21       78.54       83.65     40.44 o 
 -19   3  21       28.20       79.37     35.79 o 
 -17   3  21        5.82       -3.93     24.58 o 
 -15   3  21        1.38        1.02     14.54 o 
 -13   3  21        3.21       20.85     24.54 o 
 -11   3  21     2522.89     2414.97     70.96 o 
  -9   3  21     1648.01     1737.81     55.46 o 
  -7   3  21     1212.54     1235.71     41.67 o 
  -5   3  21      210.87      246.59     23.60 o 
  -3   3  21     2900.99     2744.28     87.60 o 
  -1   3  21      102.71      121.58     18.74 o 
   1   3  21       15.83       22.05     11.06 o 
   3   3  21       79.06       89.23     15.87 o 
   5   3  21       31.41       39.27     14.66 o 
   7   3  21       27.82       43.27     14.87 o 
   9   3  21      546.85      575.18     39.62 o 
  11   3  21      509.00      479.00     53.66 o 
  13   3  21       18.94       44.70     30.05 o 
 -18   4  21       23.92        6.49     27.67 o 
 -16   4  21      282.64      307.50     50.94 o 
 -14   4  21       79.64       69.96     18.64 o 
 -12   4  21      132.54      173.18     23.33 o 
 -10   4  21     1632.00     1464.09     49.06 o 
  -8   4  21      300.42      315.93     30.45 o 
  -6   4  21     1039.86      951.20     40.78 o 
  -4   4  21      839.46      798.28     39.64 o 
  -2   4  21     1489.17     1413.95     45.99 o 
   0   4  21     1149.24     1129.93     42.30 o 
   2   4  21     6002.18     5651.37    113.17 o 
   4   4  21     1208.26     1208.12     54.59 o 
   6   4  21      587.18      639.00     39.59 o 
   8   4  21       29.40       22.70     16.78 o 
  10   4  21       81.99      108.33     33.06 o 
  12   4  21        0.96        7.83     26.97 o 
 -15   5  21       84.00      110.52     26.29 o 
 -13   5  21       10.88       10.89     17.98 o 
 -11   5  21      875.16     1033.49     58.78 o 
  -9   5  21        1.06        7.37     16.23 o 
  -7   5  21      192.44      182.33     26.89 o 
  -5   5  21        0.21       17.43     15.66 o 
  -3   5  21     1735.92     1658.31     58.92 o 
  -1   5  21       12.13       18.25     16.94 o 
   1   5  21      727.85      784.16     50.42 o 
   3   5  21      423.70      508.69     41.52 o 
   5   5  21      250.53      279.36     33.45 o 
   7   5  21     1880.86     1976.09     62.74 o 
   9   5  21       44.83       51.23     27.83 o 
  11   5  21      150.29      185.24     46.00 o 
 -12   6  21      110.21      191.73     35.12 o 
 -10   6  21      260.64      188.75     35.01 o 
  -8   6  21       44.13       43.39     23.32 o 
  -6   6  21        2.26       18.17     20.60 o 
  -4   6  21        0.75       14.10     19.17 o 
  -2   6  21      153.16      125.86     29.19 o 
   0   6  21      723.90      662.17     54.96 o 
   2   6  21     3309.97     3206.66     90.26 o 
   4   6  21       28.53       56.52     39.03 o 
   6   6  21      210.89      255.18     50.36 o 
   8   6  21      105.26      159.43     31.99 o 
  -7   7  21        2.59       -6.43     21.78 o 
  -5   7  21        3.31        6.15     23.01 o 
  -3   7  21     1135.64     1125.32     77.00 o 
  -1   7  21      458.53      394.02     47.46 o 
   1   7  21     1294.40     1331.85     91.58 o 
   3   7  21     1250.51     1522.61     85.26 o 
 -20   0  22       60.14       96.69     58.86 o 
 -18   0  22      154.99       59.27     46.93 o 
 -16   0  22     1310.95     1283.26    123.59 o 
 -14   0  22     1927.82     1771.15    109.43 o 
 -12   0  22      451.34      368.61     46.34 o 
 -10   0  22    10713.94    10155.72    226.30 o 
  -8   0  22      408.68      350.11     42.32 o 
  -6   0  22       90.77       30.69     24.78 o 
  -4   0  22      730.56      816.85     38.40 o 
  -2   0  22       34.84       47.60     15.91 o 
   0   0  22        1.62        9.42     13.08 o 
   2   0  22     2650.16     2429.76     72.74 o 
   4   0  22       46.65       40.76     18.29 o 
   6   0  22      344.64      398.22     40.06 o 
   8   0  22       19.77       30.22     24.96 o 
  10   0  22      329.87      317.75     55.55 o 
  12   0  22      525.03      559.89     72.69 o 
  14   0  22       94.06       39.50     54.21 o 
 -19   1  22        2.15        6.81     27.82 o 
 -17   1  22       93.68      186.45     49.46 o 
 -15   1  22      701.36      710.52     51.95 o 
 -13   1  22      744.45      670.84     43.49 o 
 -11   1  22     2815.85     2801.70     94.13 o 
  -9   1  22      173.96      198.83     24.29 o 
  -7   1  22     1054.72     1077.53     36.33 o 
  -5   1  22     2043.38     2056.84     50.30 o 
  -3   1  22       93.39      115.92     16.34 o 
  -1   1  22      230.52      238.28     18.76 o 
   1   1  22     2085.77     2079.50     46.56 o 
   3   1  22       78.99      117.11     16.46 o 
   5   1  22     2770.25     2727.83     58.34 o 
   7   1  22        6.62        8.21     12.50 o 
   9   1  22        1.75       29.85     14.27 o 
  11   1  22      620.75      595.16     51.09 o 
  13   1  22      603.76      656.09     57.56 o 
  15   1  22      293.23      380.66     52.61 o 
 -20   2  22        2.93       22.07     28.20 o 
 -18   2  22       79.37       91.68     35.54 o 
 -16   2  22        5.92       45.83     28.17 o 
 -14   2  22        5.16        8.19     14.89 o 
 -12   2  22      393.30      430.01     32.89 o 
 -10   2  22      313.92      319.61     26.57 o 
  -8   2  22     1257.75     1149.13     39.87 o 
  -6   2  22       64.99       26.89     14.87 o 
  -4   2  22     1065.51     1031.67     42.86 o 
  -2   2  22      276.66      281.96     26.94 o 
   0   2  22      861.83      812.35     38.70 o 
   2   2  22      806.03      775.28     36.01 o 
   4   2  22      117.16      130.71     17.39 o 
   6   2  22      335.11      352.71     26.81 o 
   8   2  22      458.84      510.35     32.88 o 
  10   2  22        1.68      -12.61     30.04 o 
  12   2  22      409.32      400.54     44.78 o 
  14   2  22        3.43       15.57     36.23 o 
 -19   3  22      166.71      164.57     65.23 o 
 -17   3  22        2.96       42.30     43.49 o 
 -15   3  22      107.23      149.99     28.97 o 
 -13   3  22      555.71      511.13     40.33 o 
 -11   3  22     2922.82     2784.23     72.82 o 
  -9   3  22       14.27       -0.42     12.23 o 
  -7   3  22     1540.97     1572.66     48.14 o 
  -5   3  22       68.61       37.07     14.01 o 
  -3   3  22       50.06       64.00     15.59 o 
  -1   3  22      627.00      616.16     35.69 o 
   1   3  22      313.31      343.05     28.19 o 
   3   3  22      834.07      864.08     35.95 o 
   5   3  22        0.88       -3.85     12.51 o 
   7   3  22      405.13      492.94     41.51 o 
   9   3  22       58.69       79.76     28.41 o 
  11   3  22       48.41       55.14     38.03 o 
  13   3  22      542.78      610.86     63.74 o 
 -16   4  22      132.50      130.87     57.45 o 
 -14   4  22      278.74      257.13     27.61 o 
 -12   4  22     1514.17     1558.60     52.43 o 
 -10   4  22      989.32      905.58     42.69 o 
  -8   4  22        0.01        0.52     13.37 o 
  -6   4  22      313.89      335.15     28.39 o 
  -4   4  22     1300.61     1228.75     43.64 o 
  -2   4  22       87.87       77.44     17.77 o 
   0   4  22     2213.95     2054.30     64.96 o 
   2   4  22      162.19      162.16     31.63 o 
   4   4  22     1792.88     1786.39     63.00 o 
   6   4  22     2039.44     1993.26     59.37 o 
   8   4  22      343.50      362.87     32.72 o 
  10   4  22       91.14      115.06     34.48 o 
  12   4  22       26.23       14.57     52.45 o 
 -15   5  22       22.72       23.45     20.95 o 
 -13   5  22       29.09        9.75     18.49 o 
 -11   5  22      302.93      411.74     38.10 o 
  -9   5  22      112.41      119.16     24.43 o 
  -7   5  22      266.24      260.64     26.49 o 
  -5   5  22        4.74       17.87     19.77 o 
  -3   5  22      658.17      726.23     50.69 o 
  -1   5  22      192.14      194.94     27.74 o 
   1   5  22     1450.46     1419.85     58.44 o 
   3   5  22       89.04      110.90     25.26 o 
   5   5  22       48.08       48.07     22.27 o 
   7   5  22     1628.01     1668.03     72.33 o 
   9   5  22       21.34       74.41     47.53 o 
 -12   6  22      342.37      373.60     46.25 o 
 -10   6  22       32.16       30.47     31.78 o 
  -8   6  22      349.16      412.26     46.47 o 
  -6   6  22       96.35       74.18     34.06 o 
  -4   6  22      246.15      181.73     33.19 o 
  -2   6  22      262.80      202.97     34.49 o 
   0   6  22        9.03        0.85     19.98 o 
   2   6  22       74.16      186.63     38.81 o 
   4   6  22      144.27      172.14     36.55 o 
   6   6  22      546.99      773.03     62.31 o 
  -5   7  22     1079.84     1072.12     74.62 o 
  -3   7  22      216.40      243.22     40.27 o 
  -1   7  22      292.20      298.74     43.06 o 
   1   7  22      185.16      164.81     36.26 o 
 -19   1  23     1132.93     1197.98    106.37 o 
 -17   1  23       89.13      128.59     38.72 o 
 -15   1  23      377.69      289.83     32.05 o 
 -13   1  23       30.09       47.54     18.13 o 
 -11   1  23      607.04      653.86     43.10 o 
  -9   1  23     1230.54     1182.91     47.23 o 
  -7   1  23     6002.31     6291.79     98.05 o 
  -5   1  23      343.58      401.58     27.27 o 
  -3   1  23      287.20      313.80     24.54 o 
  -1   1  23      242.90      233.70     18.73 o 
   1   1  23        3.91       35.22     12.02 o 
   3   1  23     1073.09     1092.35     38.52 o 
   5   1  23       57.85       57.82     14.71 o 
   7   1  23        2.31       -0.42     12.23 o 
   9   1  23      971.33      905.21     57.17 o 
  11   1  23        4.20       45.57     29.91 o 
  13   1  23       43.70       42.30     27.08 o 
  15   1  23       29.36       20.91     29.22 o 
 -20   2  23     1015.79     1324.73    103.84 o 
 -18   2  23       52.68       81.28     34.95 o 
 -16   2  23      117.82      210.57     63.72 o 
 -14   2  23     1222.12     1178.87     53.47 o 
 -12   2  23      604.61      624.32     49.37 o 
 -10   2  23     2300.71     2168.01     61.54 o 
  -8   2  23      599.23      645.02     35.89 o 
  -6   2  23     1276.32     1237.66     41.28 o 
  -4   2  23     1595.61     1542.28     65.17 o 
  -2   2  23      814.26      753.95     40.99 o 
   0   2  23      390.53      378.67     28.62 o 
   2   2  23     2966.07     2884.34     58.16 o 
   4   2  23     1108.38     1204.72     39.56 o 
   6   2  23      248.13      279.30     24.96 o 
   8   2  23      284.42      286.74     30.24 o 
  10   2  23        7.64       16.14     20.67 o 
  12   2  23      100.50      120.46     30.75 o 
  14   2  23      594.48      682.83     59.04 o 
 -19   3  23       56.34       79.82     45.01 o 
 -17   3  23      531.21      684.02     93.76 o 
 -15   3  23        2.51       -8.53     15.17 o 
 -13   3  23       60.18       73.25     18.20 o 
 -11   3  23      339.60      358.54     34.19 o 
  -9   3  23      130.30      114.13     19.08 o 
  -7   3  23     5070.41     4865.31     89.86 o 
  -5   3  23      436.82      354.57     27.93 o 
  -3   3  23     1058.85     1048.26     40.00 o 
  -1   3  23     3430.12     3480.05     73.78 o 
   1   3  23      157.96      190.78     23.08 o 
   3   3  23       34.64       37.78     13.40 o 
   5   3  23      981.56      958.79     39.90 o 
   7   3  23     1497.01     1390.97     51.34 o 
   9   3  23      320.82      286.67     41.81 o 
  11   3  23     1323.96     1334.56     85.37 o 
  13   3  23       13.13       24.33     27.85 o 
 -16   4  23      280.18      289.26     81.11 o 
 -14   4  23       38.06       73.92     20.92 o 
 -12   4  23      712.97      686.98     48.45 o 
 -10   4  23      196.41      179.10     23.53 o 
  -8   4  23        2.90      -10.70     12.41 o 
  -6   4  23      508.87      474.20     33.20 o 
  -4   4  23      202.34      182.67     22.73 o 
  -2   4  23       13.18       29.13     14.95 o 
   0   4  23       28.87       45.84     16.08 o 
   2   4  23     2462.49     2490.57     73.70 o 
   4   4  23      872.29      798.23     50.72 o 
   6   4  23       27.42       53.58     26.18 o 
   8   4  23     2928.37     2877.87     74.70 o 
  10   4  23       42.98       55.27     29.92 o 
  12   4  23      317.83      336.20     51.03 o 
 -15   5  23        6.17        3.00     19.00 o 
 -13   5  23      109.57      126.07     28.44 o 
 -11   5  23        0.57        0.29     16.66 o 
  -9   5  23       68.93      103.04     23.44 o 
  -7   5  23      401.84      421.73     49.10 o 
  -5   5  23        9.25       27.33     16.21 o 
  -3   5  23       59.38       56.08     19.34 o 
  -1   5  23      130.67       95.78     22.99 o 
   1   5  23        4.99       48.50     19.55 o 
   3   5  23       30.25       43.38     30.80 o 
   5   5  23      372.79      410.35     40.60 o 
   7   5  23       58.49       81.55     25.67 o 
   9   5  23       75.94       63.19     43.39 o 
 -12   6  23        7.85       15.98     41.37 o 
 -10   6  23        0.03       -1.23     20.73 o 
  -8   6  23        0.03      -26.05     18.84 o 
  -6   6  23        2.59       17.16     21.62 o 
  -4   6  23      337.50      284.88     52.80 o 
  -2   6  23     1223.36     1183.55     97.60 o 
   0   6  23       41.91       78.31     26.91 o 
   2   6  23       63.50       85.46     25.49 o 
   4   6  23        0.53       19.60     33.02 o 
   6   6  23       71.21       91.72     28.14 o 
  -3   7  23      757.88      799.46     66.36 o 
 -20   0  24      164.58      250.42     79.70 o 
 -18   0  24      570.92      514.19     97.70 o 
 -16   0  24      498.04      554.85    100.33 o 
 -14   0  24     3079.14     2929.99    133.00 o 
 -12   0  24       67.38       39.27     23.21 o 
 -10   0  24     1299.25     1474.61    179.22 o 
  -8   0  24     2497.01     2327.92    119.04 o 
  -6   0  24     4200.60     4167.00    173.45 o 
  -4   0  24     1058.12     1054.86     63.36 o 
  -2   0  24       67.60       66.48     18.18 o 
   0   0  24     1318.21     1339.06     54.11 o 
   2   0  24      235.30      333.33     54.01 o 
   4   0  24       35.36       59.85     21.93 o 
   6   0  24        4.31       21.47     18.78 o 
   8   0  24      282.92      239.71     34.60 o 
  10   0  24      976.14      828.01     81.20 o 
  12   0  24      154.57      130.59     45.07 o 
  14   0  24      318.86      330.06     66.44 o 
 -19   1  24      180.44      216.47     52.11 o 
 -17   1  24       51.75      105.92     36.88 o 
 -15   1  24       70.18       64.78     19.68 o 
 -13   1  24      376.49      365.36     38.25 o 
 -11   1  24     2243.00     2233.08     67.93 o 
  -9   1  24      861.77      801.20     51.85 o 
  -7   1  24      855.32      789.33     45.74 o 
  -5   1  24     1908.14     1913.55     50.30 o 
  -3   1  24       67.77       59.84     14.49 o 
  -1   1  24     1355.12     1259.58     41.87 o 
   1   1  24     1160.39     1227.13     37.65 o 
   3   1  24      743.66      662.96     37.29 o 
   5   1  24     1105.06     1116.42     39.80 o 
   7   1  24        8.30       23.83     14.85 o 
   9   1  24      232.03      252.06     34.81 o 
  11   1  24       68.55       68.51     27.85 o 
  13   1  24      105.19      116.94     31.90 o 
 -18   2  24      249.16      356.70     73.12 o 
 -16   2  24     1011.41     1026.16    131.28 o 
 -14   2  24      150.28      164.37     26.42 o 
 -12   2  24      110.61      105.45     23.28 o 
 -10   2  24      347.11      366.84     34.17 o 
  -8   2  24     6371.57     6142.12    102.01 o 
  -6   2  24      398.84      389.48     28.80 o 
  -4   2  24     1288.47     1178.16     41.53 o 
  -2   2  24      448.98      396.71     29.12 o 
   0   2  24      155.02      160.20     20.88 o 
   2   2  24      418.68      447.07     27.75 o 
   4   2  24        4.38       18.76     14.25 o 
   6   2  24     1472.89     1436.19     45.58 o 
   8   2  24        6.06        3.43     15.64 o 
  10   2  24      137.42      105.28     35.21 o 
  12   2  24       72.93      112.85     39.27 o 
 -17   3  24      268.49      400.08    117.32 o 
 -15   3  24      541.89      593.27     46.09 o 
 -13   3  24     1184.11     1127.46    103.95 o 
 -11   3  24      242.66      312.10     32.58 o 
  -9   3  24     2968.28     2964.93     76.05 o 
  -7   3  24      673.87      651.96     37.76 o 
  -5   3  24     1046.60     1031.03     43.41 o 
  -3   3  24        7.78        7.26     13.50 o 
  -1   3  24      302.59      227.96     24.77 o 
   1   3  24      311.82      270.14     26.96 o 
   3   3  24       10.13       25.82     15.92 o 
   5   3  24      849.29      801.40     56.50 o 
   7   3  24     1785.53     1763.66     67.94 o 
   9   3  24      383.38      370.29     46.71 o 
  11   3  24        3.80      -15.18     25.59 o 
 -16   4  24      865.26      878.29    128.24 o 
 -14   4  24        2.43       -0.66     16.58 o 
 -12   4  24      423.34      438.50     34.40 o 
 -10   4  24      555.02      489.92     41.93 o 
  -8   4  24      472.92      529.57     35.91 o 
  -6   4  24       19.24       22.08     14.62 o 
  -4   4  24      225.81      198.28     24.93 o 
  -2   4  24      202.01      215.26     24.16 o 
   0   4  24      937.84      958.86     46.06 o 
   2   4  24      167.14      137.14     25.61 o 
   4   4  24      333.40      276.88     33.01 o 
   6   4  24      228.62      303.93     35.40 o 
   8   4  24       21.64       47.35     20.30 o 
  10   4  24      152.24      166.74     52.05 o 
 -13   5  24       29.09       40.41     20.97 o 
 -11   5  24        0.70        3.12     17.75 o 
  -9   5  24       48.51       46.61     19.58 o 
  -7   5  24      198.64      263.96     49.49 o 
  -5   5  24       71.40       99.27     22.70 o 
  -3   5  24        8.43       22.69     17.17 o 
  -1   5  24      526.98      539.35     43.17 o 
   1   5  24     1756.93     1731.90    143.53 o 
   3   5  24      305.72      268.35     33.71 o 
   5   5  24      628.32      575.18     47.14 o 
   7   5  24        0.01       -4.10     21.29 o 
   9   5  24       50.18      105.17     50.17 o 
 -10   6  24      142.33      140.14     33.25 o 
  -8   6  24       44.93       15.96     23.84 o 
  -6   6  24      403.63      397.04     45.86 o 
  -4   6  24       92.44       74.36     26.59 o 
  -2   6  24      266.39      277.26     47.14 o 
   0   6  24      145.58      145.63     32.60 o 
   2   6  24        0.11       20.37     53.67 o 
   4   6  24       88.34       70.61     29.96 o 
 -19   1  25      193.13       87.44     39.44 o 
 -17   1  25       64.21       65.08     33.44 o 
 -15   1  25      533.52      443.19     43.67 o 
 -13   1  25      196.44      211.59     28.82 o 
 -11   1  25     1347.02     1365.04     54.32 o 
  -9   1  25      745.60      729.48     46.11 o 
  -7   1  25     2723.08     2659.78     73.43 o 
  -5   1  25      685.75      712.21     47.29 o 
  -3   1  25      183.39      211.82     23.05 o 
  -1   1  25        0.09       26.48     13.10 o 
   1   1  25        0.20        1.95     11.26 o 
   3   1  25      119.78      117.71     18.21 o 
   5   1  25        0.05       14.31     12.49 o 
   7   1  25      271.85      309.35     27.18 o 
   9   1  25      571.81      555.60     47.62 o 
  11   1  25       11.08       11.66     35.60 o 
  13   1  25      472.53      468.49     50.76 o 
 -18   2  25       24.18       52.25     31.10 o 
 -16   2  25      105.66      109.03     52.79 o 
 -14   2  25       58.63       43.49     21.51 o 
 -12   2  25     3737.59     3612.44     92.12 o 
 -10   2  25     1867.68     1871.15     89.46 o 
  -8   2  25     2130.94     2198.06     57.72 o 
  -6   2  25      469.61      496.37     33.00 o 
  -4   2  25       46.55       66.35     18.13 o 
  -2   2  25      113.71       78.29     17.02 o 
   0   2  25      536.50      501.95     33.63 o 
   2   2  25      677.57      752.96     41.47 o 
   4   2  25      262.01      321.45     31.38 o 
   6   2  25       10.63       13.52     14.19 o 
   8   2  25      914.73      962.62     44.49 o 
  10   2  25      508.49      520.40     47.97 o 
  12   2  25       95.70       77.30     28.62 o 
 -17   3  25      130.71      228.63    107.71 o 
 -15   3  25      260.13      251.63     32.19 o 
 -13   3  25      532.79      529.89     43.48 o 
 -11   3  25     3112.05     3327.74     76.76 o 
  -9   3  25      272.07      277.64     31.29 o 
  -7   3  25     3674.46     3453.36     75.77 o 
  -5   3  25     1568.74     1522.38     49.45 o 
  -3   3  25       51.01       43.53     18.07 o 
  -1   3  25      374.80      375.53     30.52 o 
   1   3  25       55.04       55.19     16.87 o 
   3   3  25     1293.07     1272.05     53.71 o 
   5   3  25      342.19      349.16     35.93 o 
   7   3  25     3493.61     3642.13     77.62 o 
   9   3  25     2058.36     2066.18     88.00 o 
  11   3  25      481.11      481.46     61.64 o 
 -16   4  25      536.76      630.91    110.44 o 
 -14   4  25       84.53      211.89     92.66 o 
 -12   4  25      281.42      311.60     30.20 o 
 -10   4  25      198.27      248.46     30.18 o 
  -8   4  25      278.35      264.04     27.79 o 
  -6   4  25     2253.66     2174.20     61.50 o 
  -4   4  25     3037.56     2790.87     76.99 o 
  -2   4  25      960.10      909.44     45.25 o 
   0   4  25      176.60      220.63     25.17 o 
   2   4  25      197.63      221.30     30.66 o 
   4   4  25      242.11      207.79     30.08 o 
   6   4  25     1135.79     1171.57     59.23 o 
   8   4  25      954.57      894.31     69.77 o 
  10   4  25        0.04       31.34     45.72 o 
 -13   5  25       57.83       58.31     23.35 o 
 -11   5  25     1146.31     1116.85     79.97 o 
  -9   5  25      471.41      508.81     54.68 o 
  -7   5  25       62.10       99.83     29.69 o 
  -5   5  25       15.93       65.52     33.13 o 
  -3   5  25       96.42      129.74     24.46 o 
  -1   5  25       44.79       45.84     20.32 o 
   1   5  25       40.93       52.10     28.62 o 
   3   5  25       59.55      106.26     37.36 o 
   5   5  25       69.90       44.86     22.26 o 
   7   5  25       37.58       50.77     31.12 o 
 -10   6  25        0.46       -6.96     23.33 o 
  -8   6  25      117.08      135.17     32.66 o 
  -6   6  25       69.33      113.55     31.01 o 
  -4   6  25        0.13       -8.91     20.08 o 
  -2   6  25      746.34      707.88     60.30 o 
   0   6  25      489.84      491.37     52.39 o 
   2   6  25       70.98       46.95     39.18 o 
   4   6  25       58.01       74.39     31.59 o 
 -18   0  26      299.21      327.29     85.77 o 
 -16   0  26        2.80       59.67     37.83 o 
 -14   0  26     2117.23     2113.41    130.67 o 
 -12   0  26      213.46      190.94     40.25 o 
 -10   0  26      689.17      723.36     66.35 o 
  -8   0  26     3106.06     2880.55    109.52 o 
  -6   0  26      438.83      403.73     49.13 o 
  -4   0  26     1105.50      982.60     69.51 o 
  -2   0  26      964.65      802.73     77.68 o 
   0   0  26       46.35       48.53     26.66 o 
   2   0  26      292.16      179.21     28.05 o 
   4   0  26      704.18      673.48     50.28 o 
   6   0  26      380.16      377.90     46.88 o 
   8   0  26        4.61       -2.73     20.10 o 
  10   0  26     1707.56     1803.05    106.64 o 
  12   0  26      238.11      216.47     89.61 o 
 -19   1  26       73.18      109.55     41.24 o 
 -17   1  26      235.89      195.18     47.49 o 
 -15   1  26      207.50      207.47     32.78 o 
 -13   1  26       50.40       73.46     21.37 o 
 -11   1  26       55.26       85.63     21.29 o 
  -9   1  26      177.90      163.45     25.50 o 
  -7   1  26      446.45      411.98     35.36 o 
  -5   1  26      311.85      294.69     30.75 o 
  -3   1  26      149.76      157.16     21.42 o 
  -1   1  26       38.24       67.71     15.49 o 
   1   1  26       55.11       79.93     16.08 o 
   3   1  26       72.30      120.72     17.89 o 
   5   1  26      634.70      652.29     36.51 o 
   7   1  26     1590.57     1520.93     48.84 o 
   9   1  26        1.33       13.39     22.68 o 
  11   1  26        6.78       45.83     30.48 o 
  13   1  26      123.74      128.01     43.64 o 
 -18   2  26        6.42       23.51     26.09 o 
 -16   2  26       36.79       38.17     19.95 o 
 -14   2  26      332.74      366.01     50.13 o 
 -12   2  26      268.79      341.07     35.19 o 
 -10   2  26      251.06      238.82     29.61 o 
  -8   2  26      123.45      135.91     24.12 o 
  -6   2  26     1133.32     1072.41     42.51 o 
  -4   2  26      985.69      956.70     42.39 o 
  -2   2  26       13.40       14.60     13.36 o 
   0   2  26      450.64      416.11     41.35 o 
   2   2  26      711.89      681.67     40.40 o 
   4   2  26      350.93      375.38     28.48 o 
   6   2  26       51.99       64.03     22.63 o 
   8   2  26      412.08      393.31     31.45 o 
  10   2  26      136.32      155.31     31.57 o 
  12   2  26       43.56       68.99     32.33 o 
 -17   3  26        8.47       27.23     28.76 o 
 -15   3  26      300.21      332.57     37.38 o 
 -13   3  26       30.43       45.51     25.40 o 
 -11   3  26      789.25      866.85     54.45 o 
  -9   3  26     3252.80     3136.06     83.01 o 
  -7   3  26      118.47      148.18     24.89 o 
  -5   3  26     1380.21     1323.38     47.04 o 
  -3   3  26       41.54       36.60     14.98 o 
  -1   3  26      268.46      266.07     26.99 o 
   1   3  26       10.25        0.50     16.06 o 
   3   3  26      102.44       95.21     25.28 o 
   5   3  26     1230.25     1150.84     50.09 o 
   7   3  26       11.52       55.71     19.60 o 
   9   3  26        3.95       66.52     39.14 o 
  11   3  26        7.55        9.39     28.00 o 
 -16   4  26       86.12      112.87     56.44 o 
 -14   4  26        1.99      -14.18     24.14 o 
 -12   4  26      157.69      210.41     26.08 o 
 -10   4  26       14.10       22.73     21.72 o 
  -8   4  26      319.39      287.93     28.93 o 
  -6   4  26       74.46       89.32     19.79 o 
  -4   4  26      184.90      184.15     23.83 o 
  -2   4  26       17.86        8.12     14.20 o 
   0   4  26       91.73       72.07     18.63 o 
   2   4  26       30.69       46.51     20.35 o 
   4   4  26      292.72      299.68     35.17 o 
   6   4  26      791.63      771.42     56.38 o 
   8   4  26       12.11       36.44     38.29 o 
 -13   5  26      148.89      146.84     29.41 o 
 -11   5  26      162.84      179.41     29.89 o 
  -9   5  26      171.41      194.09     29.93 o 
  -7   5  26        0.01       13.36     20.58 o 
  -5   5  26      611.32      732.46     64.85 o 
  -3   5  26       10.96       45.27     22.18 o 
  -1   5  26      836.94      733.73     51.36 o 
   1   5  26      329.48      348.75     37.35 o 
   3   5  26       13.84       24.98     21.78 o 
   5   5  26      350.67      384.18     40.33 o 
   7   5  26      113.04      104.07     32.00 o 
  -8   6  26      230.49      248.97     40.48 o 
  -6   6  26       82.86      107.35     29.98 o 
  -4   6  26      184.50      178.49     35.34 o 
  -2   6  26       26.81       29.74     26.79 o 
   0   6  26        7.96       34.30     25.95 o 
   2   6  26       17.47      -14.42     23.45 o 
 -17   1  27      257.77      245.97     74.64 o 
 -15   1  27       74.28      103.58     27.43 o 
 -13   1  27     2062.58     1959.46     78.21 o 
 -11   1  27      824.13      951.11     67.61 o 
  -9   1  27       85.78       83.13     20.92 o 
  -7   1  27      197.12      218.19     27.62 o 
  -5   1  27      307.92      308.19     31.65 o 
  -3   1  27     2789.05     2622.55     77.11 o 
  -1   1  27     2480.71     2170.18     73.62 o 
   1   1  27      534.21      407.93     31.64 o 
   3   1  27       13.42       18.55     13.05 o 
   5   1  27      973.36      991.08     47.08 o 
   7   1  27       15.02       57.92     17.89 o 
   9   1  27      462.99      547.55     49.01 o 
  11   1  27      377.76      460.61     47.48 o 
 -18   2  27       20.35       21.54     27.03 o 
 -16   2  27        7.31        2.87     17.08 o 
 -14   2  27        1.85      -23.84     15.89 o 
 -12   2  27      133.94      132.78     26.28 o 
 -10   2  27      141.74      130.87     32.90 o 
  -8   2  27       31.45       53.32     19.23 o 
  -6   2  27      263.16      247.80     25.77 o 
  -4   2  27     2132.37     1924.12     55.73 o 
  -2   2  27     2111.74     2013.20     57.46 o 
   0   2  27     1095.74     1122.19     44.30 o 
   2   2  27      250.90      295.08     29.41 o 
   4   2  27     1494.96     1515.69     53.85 o 
   6   2  27     1038.93      928.89     44.93 o 
   8   2  27      140.04      190.30     31.50 o 
  10   2  27      373.80      362.42     42.69 o 
 -17   3  27      176.71      174.57     64.53 o 
 -15   3  27      509.72      594.42     49.17 o 
 -13   3  27        0.53       19.13     22.67 o 
 -11   3  27       44.24       45.59     21.41 o 
  -9   3  27      280.85      337.63     35.39 o 
  -7   3  27      348.71      372.62     35.48 o 
  -5   3  27     2724.62     2561.72     74.67 o 
  -3   3  27       44.03       67.21     20.41 o 
  -1   3  27      241.47      220.87     28.52 o 
   1   3  27      114.95      142.83     34.60 o 
   3   3  27      974.77     1040.41     50.24 o 
   5   3  27        9.70       76.17     20.25 o 
   7   3  27     3912.81     3776.05    100.03 o 
   9   3  27        0.31       30.78     40.56 o 
 -14   4  27      104.67      116.17     30.84 o 
 -12   4  27      166.25      245.15     89.06 o 
 -10   4  27       26.14       55.47     18.25 o 
  -8   4  27     1657.41     1663.46     55.96 o 
  -6   4  27      401.09      364.55     33.78 o 
  -4   4  27      214.52      209.25     25.78 o 
  -2   4  27      547.94      536.73     37.91 o 
   0   4  27      225.59      246.67     44.23 o 
   2   4  27      417.41      458.88     41.28 o 
   4   4  27       69.81      113.65     41.24 o 
   6   4  27      143.78      139.48     49.94 o 
   8   4  27     1187.42     1311.81    107.72 o 
 -11   5  27      303.98      409.99     41.04 o 
  -9   5  27        4.22       -1.67     17.27 o 
  -7   5  27      231.76      366.29     38.50 o 
  -5   5  27       30.96      130.05     40.96 o 
  -3   5  27       21.47       53.70     23.50 o 
  -1   5  27     1237.00     1172.05     61.57 o 
   1   5  27      338.27      323.76     37.58 o 
   3   5  27       12.40       47.84     23.11 o 
   5   5  27        0.12       31.58     29.55 o 
  -6   6  27        0.62       -5.00     21.63 o 
  -4   6  27        1.00      -26.77     19.58 o 
  -2   6  27        0.08       -4.37     21.20 o 
   0   6  27       37.00       23.67     24.50 o 
 -18   0  28      283.36      525.12    102.76 o 
 -16   0  28      396.63      412.57    113.07 o 
 -14   0  28     1170.08     1254.53    106.60 o 
 -12   0  28     1521.01     1436.85    166.17 o 
 -10   0  28      169.45      188.72     39.02 o 
  -8   0  28     4995.00     4691.49    149.28 o 
  -6   0  28      706.54      620.85     61.93 o 
  -4   0  28      697.33      655.31     92.95 o 
  -2   0  28        1.31       -7.51     19.07 o 
   0   0  28     2382.58     1968.62     93.05 o 
   2   0  28       13.10        9.92     18.12 o 
   4   0  28     3670.96     3448.87    101.07 o 
   6   0  28      197.52      232.04     35.64 o 
   8   0  28       25.11       44.88     34.81 o 
  10   0  28      103.79      208.93     50.57 o 
  12   0  28      965.84     1166.87    104.72 o 
 -17   1  28       36.33       93.66     53.40 o 
 -15   1  28       11.23       41.16     20.59 o 
 -13   1  28      290.23      310.26     39.62 o 
 -11   1  28     1906.54     1826.63     66.21 o 
  -9   1  28     4960.01     4823.79    109.14 o 
  -7   1  28      104.25      104.62     22.69 o 
  -5   1  28      178.72      204.94     27.53 o 
  -3   1  28     1714.85     1644.58     60.27 o 
  -1   1  28        7.43       34.20     14.82 o 
   1   1  28      140.32      196.66     24.27 o 
   3   1  28       67.52       70.29     18.53 o 
   5   1  28       67.72       98.66     18.93 o 
   7   1  28      249.15      266.59     26.79 o 
   9   1  28      187.99      241.74     40.73 o 
  11   1  28       95.20      100.66     33.25 o 
 -16   2  28       40.56       58.23     22.30 o 
 -14   2  28      703.42      735.14     59.83 o 
 -12   2  28      823.36      824.21     54.22 o 
 -10   2  28      611.19      642.42     81.31 o 
  -8   2  28     1651.72     1718.75     63.83 o 
  -6   2  28        3.74       15.93     16.23 o 
  -4   2  28      503.79      567.17     37.25 o 
  -2   2  28      252.98      283.68     27.83 o 
   0   2  28        0.99       26.94     15.07 o 
   2   2  28       88.32       70.24     19.48 o 
   4   2  28     4337.33     4150.22     91.05 o 
   6   2  28      848.99      761.70     46.62 o 
   8   2  28      764.00      783.61     55.48 o 
  10   2  28      133.24      232.61     36.81 o 
 -15   3  28      311.13      354.33     40.12 o 
 -13   3  28       77.24       80.79     29.48 o 
 -11   3  28      188.38      180.25     29.26 o 
  -9   3  28      212.03      220.05     30.60 o 
  -7   3  28      470.67      489.17     36.11 o 
  -5   3  28      182.60      173.06     24.17 o 
  -3   3  28     1201.68     1146.00     51.30 o 
  -1   3  28       15.27       18.56     14.49 o 
   1   3  28       67.61      102.96     20.67 o 
   3   3  28       42.40       62.26     19.62 o 
   5   3  28     1896.64     1882.15     62.12 o 
   7   3  28      233.69      275.14     35.09 o 
   9   3  28      943.76      869.79     92.93 o 
 -14   4  28      620.01      698.19     63.44 o 
 -12   4  28        0.47       19.16     26.39 o 
 -10   4  28      426.46      423.87     35.63 o 
  -8   4  28      831.64      892.30     49.47 o 
  -6   4  28       26.99       46.97     17.30 o 
  -4   4  28       81.94      130.15     22.75 o 
  -2   4  28      379.94      375.89     33.21 o 
   0   4  28      243.23      233.83     31.32 o 
   2   4  28     1299.23     1359.31     62.58 o 
   4   4  28      346.83      373.28     47.14 o 
   6   4  28      274.36      279.52     36.36 o 
   8   4  28     1966.08     1870.57    113.49 o 
 -11   5  28      852.97      913.23    100.41 o 
  -9   5  28      565.80      594.38     48.09 o 
  -7   5  28      273.54      227.43     46.12 o 
  -5   5  28      161.15      269.62     58.07 o 
  -3   5  28      174.04      197.50     39.29 o 
  -1   5  28       57.25       74.08     23.05 o 
   1   5  28      415.99      482.82     48.81 o 
   3   5  28        9.94       53.49     24.48 o 
   5   5  28      305.86      328.33     39.96 o 
 -17   1  29      292.17      341.04     86.58 o 
 -15   1  29      201.79      179.52     29.63 o 
 -13   1  29      249.81      231.94     31.66 o 
 -11   1  29      203.52      225.57     31.04 o 
  -9   1  29      451.82      429.44     39.32 o 
  -7   1  29        2.50        6.15     15.86 o 
  -5   1  29     2219.01     2035.08     68.65 o 
  -3   1  29      407.97      438.79     38.27 o 
  -1   1  29       38.78       52.73     17.08 o 
   1   1  29     2168.48     1999.90     64.12 o 
   3   1  29      165.10      222.72     27.56 o 
   5   1  29      673.66      640.38     38.53 o 
   7   1  29       65.20       82.65     19.96 o 
   9   1  29      338.69      460.41     46.84 o 
 -16   2  29      196.84      197.62     31.27 o 
 -14   2  29       65.22       60.29     23.42 o 
 -12   2  29      305.98      364.29     57.52 o 
 -10   2  29      275.88      284.72     34.38 o 
  -8   2  29      237.65      279.16     33.57 o 
  -6   2  29      920.72      936.34     55.31 o 
  -4   2  29     1970.43     1919.59     67.19 o 
  -2   2  29      113.38      107.88     20.66 o 
   0   2  29        0.18        7.11     14.89 o 
   2   2  29     1117.14     1118.39     51.40 o 
   4   2  29      188.47      186.93     26.26 o 
   6   2  29      103.64      130.69     23.65 o 
   8   2  29      191.01      290.65     37.45 o 
  10   2  29       65.87      133.09     51.62 o 
 -15   3  29      869.66      983.19     62.81 o 
 -13   3  29        0.65       41.62     31.22 o 
 -11   3  29       42.02       55.18     21.82 o 
  -9   3  29        0.63       -5.11     16.38 o 
  -7   3  29      149.45      129.95     26.70 o 
  -5   3  29       15.27       24.10     15.70 o 
  -3   3  29      145.49      145.47     23.47 o 
  -1   3  29       47.11       64.04     18.99 o 
   1   3  29        0.00       40.97     19.71 o 
   3   3  29      159.74      144.06     25.09 o 
   5   3  29      289.27      388.74     35.28 o 
   7   3  29      141.95       81.09     26.36 o 
   9   3  29      327.94      330.51     62.64 o 
 -12   4  29       59.17       41.05     23.50 o 
 -10   4  29     1045.80     1305.34     72.86 o 
  -8   4  29        0.89        1.22     17.48 o 
  -6   4  29       81.77      128.85     22.72 o 
  -4   4  29        7.31       33.31     16.57 o 
  -2   4  29        0.03        2.12     15.04 o 
   0   4  29      107.27      163.37     27.45 o 
   2   4  29      113.61      127.87     45.59 o 
   4   4  29      124.33      172.33     56.60 o 
   6   4  29      543.29      548.23     48.21 o 
  -9   5  29      549.56      597.67     56.04 o 
  -7   5  29       40.46       65.54     25.86 o 
  -5   5  29        0.00       -2.42     20.43 o 
  -3   5  29      564.14      746.08     84.11 o 
  -1   5  29      251.83      311.14     39.98 o 
   1   5  29      263.08      313.26     49.98 o 
   3   5  29      233.90      338.40     40.01 o 
 -16   0  30      107.71       80.39     34.69 o 
 -14   0  30      474.90      459.33     63.52 o 
 -12   0  30       50.06       66.27     29.84 o 
 -10   0  30        2.22       -7.62     22.20 o 
  -8   0  30       65.67       71.76     63.31 o 
  -6   0  30      474.54      560.00     62.84 o 
  -4   0  30       71.17      121.65     32.72 o 
  -2   0  30      188.60      165.20     37.54 o 
   0   0  30       50.33       43.54     27.09 o 
   2   0  30      116.15       90.13     38.94 o 
   4   0  30        3.80        8.72     20.25 o 
   6   0  30      770.94      856.29     63.46 o 
   8   0  30        0.11       33.20     78.59 o 
  10   0  30      403.89      330.54     83.44 o 
 -17   1  30      221.00      216.24     72.62 o 
 -15   1  30      173.16      215.31     31.53 o 
 -13   1  30      214.94      232.89     39.62 o 
 -11   1  30      222.25      188.87     33.34 o 
  -9   1  30      123.34       93.77     22.82 o 
  -7   1  30      618.51      634.69     46.30 o 
  -5   1  30       27.72       55.24     18.39 o 
  -3   1  30      179.37      170.86     26.58 o 
  -1   1  30       95.97       71.23     21.84 o 
   1   1  30      514.50      468.94     35.90 o 
   3   1  30     1868.82     1827.17     59.85 o 
   5   1  30        6.91       32.40     18.14 o 
   7   1  30      270.12      281.53     28.86 o 
   9   1  30      112.76      135.37     32.29 o 
 -16   2  30        1.54       41.03     20.58 o 
 -14   2  30       95.30       98.54     25.67 o 
 -12   2  30      536.16      563.42     47.37 o 
 -10   2  30      120.38      155.08     27.94 o 
  -8   2  30      139.56      145.87     26.07 o 
  -6   2  30     1301.10     1339.21     58.21 o 
  -4   2  30      315.61      288.63     33.24 o 
  -2   2  30       61.04       96.55     20.00 o 
   0   2  30      374.57      368.30     32.98 o 
   2   2  30        0.14       33.96     20.61 o 
   4   2  30       21.34       64.54     22.65 o 
   6   2  30       45.95       43.31     20.09 o 
   8   2  30        2.10       78.19     44.55 o 
 -15   3  30       41.80       93.64     37.34 o 
 -13   3  30      393.37      468.47     44.98 o 
 -11   3  30      355.65      289.12     35.55 o 
  -9   3  30      607.98      592.56     48.00 o 
  -7   3  30       50.91       63.10     22.15 o 
  -5   3  30      988.45      973.36     49.58 o 
  -3   3  30      207.48      218.87     25.91 o 
  -1   3  30       14.49        7.67     15.14 o 
   1   3  30       18.37       41.34     17.86 o 
   3   3  30      911.18      910.84     51.57 o 
   5   3  30      146.50      255.08     35.97 o 
   7   3  30      275.23      298.77     38.11 o 
 -12   4  30      231.59      529.78    199.87 o 
 -10   4  30      827.23      992.01     63.72 o 
  -8   4  30      294.95      363.84     44.23 o 
  -6   4  30      171.08      218.47     40.96 o 
  -4   4  30      184.77      213.99     33.19 o 
  -2   4  30      206.69      267.57     35.47 o 
   0   4  30      445.08      445.70     48.22 o 
   2   4  30       86.74       89.87     38.11 o 
   4   4  30      155.31      161.21     33.69 o 
  -9   5  30       29.04       17.01     22.91 o 
  -7   5  30       13.55      -22.49     29.09 o 
  -5   5  30      731.72     1010.02    107.89 o 
  -3   5  30       54.09      108.33     40.53 o 
  -1   5  30        1.21       43.22     45.05 o 
   1   5  30        0.33       33.69     48.21 o 
 -15   1  31      454.26      479.32     44.76 o 
 -13   1  31      616.95      660.01     64.46 o 
 -11   1  31      425.33      352.13     38.53 o 
  -9   1  31      170.52      202.77     29.55 o 
  -7   1  31     1306.17     1236.46     68.26 o 
  -5   1  31      577.07      594.08     45.92 o 
  -3   1  31      158.58      157.80     26.84 o 
  -1   1  31       40.12       12.48     17.19 o 
   1   1  31        2.65       20.45     18.31 o 
   3   1  31       95.85      128.39     24.02 o 
   5   1  31      165.88      198.34     30.29 o 
   7   1  31        2.67       45.72     27.47 o 
   9   1  31      497.20      653.45     55.94 o 
 -14   2  31       97.05      123.18     28.20 o 
 -12   2  31      441.80      388.42     40.77 o 
 -10   2  31       16.47        9.12     17.51 o 
  -8   2  31     3770.94     3515.49    101.90 o 
  -6   2  31      207.09      235.57     31.17 o 
  -4   2  31      136.82      172.21     26.98 o 
  -2   2  31     1888.76     1707.34     65.83 o 
   0   2  31      591.22      577.81     39.92 o 
   2   2  31       18.53       49.70     18.77 o 
   4   2  31      723.34      698.88     45.76 o 
   6   2  31       95.01      126.73     25.20 o 
   8   2  31      325.29      514.03     58.19 o 
 -13   3  31      688.64      886.04     60.97 o 
 -11   3  31      146.56      129.78     27.88 o 
  -9   3  31      962.06     1065.88     73.05 o 
  -7   3  31     1330.43     1266.99     60.92 o 
  -5   3  31      663.54      551.35     46.23 o 
  -3   3  31     2620.09     2561.39     71.11 o 
  -1   3  31      418.39      380.39     34.19 o 
   1   3  31      159.05      216.45     32.82 o 
   3   3  31       26.30       92.23     28.16 o 
   5   3  31       10.06       25.23     22.27 o 
 -10   4  31       80.65      146.99     33.59 o 
  -8   4  31        4.30       46.37     30.07 o 
  -6   4  31      490.55      493.13     44.70 o 
  -4   4  31      275.91      348.86     37.30 o 
  -2   4  31      154.33      197.83     35.70 o 
   0   4  31        4.01       44.23     24.43 o 
   2   4  31      164.53      215.09     32.93 o 
   4   4  31      200.11      298.86     39.97 o 
  -5   5  31        0.25      -14.00     21.83 o 
  -3   5  31      254.75      304.28     65.30 o 
  -1   5  31        4.78       -4.03     22.45 o 
 -16   0  32      309.14      323.20     54.78 o 
 -14   0  32       96.18       58.66     32.39 o 
 -12   0  32      422.59      477.37     63.11 o 
 -10   0  32      974.45      876.73     81.04 o 
  -8   0  32      376.84      356.09     53.87 o 
  -6   0  32       92.98       70.13     31.42 o 
  -4   0  32        8.17        2.22     22.08 o 
  -2   0  32      172.19      149.53     38.51 o 
   0   0  32     1114.00      910.46     80.44 o 
   2   0  32       45.18       46.25     31.00 o 
   4   0  32       42.81       88.42     40.66 o 
   6   0  32      180.79      223.26     38.20 o 
   8   0  32      619.30      600.35     75.47 o 
 -15   1  32      329.43      420.29     43.90 o 
 -13   1  32      807.57      795.04     63.78 o 
 -11   1  32      145.17      164.12     32.82 o 
  -9   1  32      142.20      149.77     28.70 o 
  -7   1  32      462.85      485.92     43.23 o 
  -5   1  32       78.20      125.64     24.78 o 
  -3   1  32       89.25      100.14     23.20 o 
  -1   1  32      122.68      119.60     24.77 o 
   1   1  32      461.20      478.09     43.49 o 
   3   1  32      434.20      471.92     38.82 o 
   5   1  32       91.62      105.66     23.80 o 
   7   1  32        2.96       31.83     24.25 o 
 -14   2  32       10.65       -0.23     19.15 o 
 -12   2  32       33.41       63.43     23.79 o 
 -10   2  32       46.93      105.54     24.87 o 
  -8   2  32      961.56      942.68     59.57 o 
  -6   2  32     2297.12     2107.69     74.63 o 
  -4   2  32       29.15       20.03     17.69 o 
  -2   2  32       29.04       90.12     29.78 o 
   0   2  32      360.65      293.55     30.75 o 
   2   2  32       58.44       90.30     22.91 o 
   4   2  32      294.83      313.68     33.97 o 
   6   2  32       99.34      186.08     30.48 o 
 -13   3  32      191.34      299.05     37.56 o 
 -11   3  32     1840.10     1858.05     73.50 o 
  -9   3  32     1186.75     1213.38     66.50 o 
  -7   3  32      754.14      722.48     57.34 o 
  -5   3  32       17.24       34.46     19.01 o 
  -3   3  32      771.81      798.84     54.46 o 
  -1   3  32        4.11       13.14     15.80 o 
   1   3  32        1.59       31.18     18.23 o 
   3   3  32      186.45      250.45     29.89 o 
   5   3  32      369.67      337.26     40.71 o 
 -10   4  32      898.61     1128.51    142.95 o 
  -8   4  32       24.09       76.13     40.79 o 
  -6   4  32      390.98      432.55     42.64 o 
  -4   4  32      218.99      268.65     46.91 o 
  -2   4  32      111.80      135.67     31.69 o 
   0   4  32       25.84       65.77     23.21 o 
   2   4  32       55.66       72.77     26.64 o 
 -15   1  33      317.55      392.58     43.24 o 
 -13   1  33       95.05       84.50     25.31 o 
 -11   1  33       18.13       52.20     21.76 o 
  -9   1  33       18.96        8.51     27.47 o 
  -7   1  33        0.08       15.34     17.24 o 
  -5   1  33      808.39      855.98     55.89 o 
  -3   1  33      119.42      140.64     26.77 o 
  -1   1  33      189.08      188.73     29.77 o 
   1   1  33      381.74      342.40     38.09 o 
   3   1  33      194.50      149.01     33.08 o 
   5   1  33        7.21       31.09     26.80 o 
   7   1  33       25.22       79.64     65.28 o 
 -14   2  33        8.62       20.19     20.91 o 
 -12   2  33      118.25      176.98     37.23 o 
 -10   2  33      366.98      444.62     56.41 o 
  -8   2  33      484.89      502.33     45.71 o 
  -6   2  33      137.20      162.98     28.66 o 
  -4   2  33      762.40      869.84     57.98 o 
  -2   2  33     1835.94     1553.37     65.26 o 
   0   2  33      227.59      247.08     32.88 o 
   2   2  33       61.15       70.29     21.92 o 
   4   2  33       25.07       32.92     19.63 o 
   6   2  33     1328.88     1377.76     76.16 o 
 -11   3  33      708.29      898.43     61.59 o 
  -9   3  33       11.66       56.10     24.78 o 
  -7   3  33        2.74       44.00     32.47 o 
  -5   3  33      418.27      357.53     39.47 o 
  -3   3  33      915.58      781.70     70.98 o 
  -1   3  33      410.59      382.27     35.56 o 
   1   3  33       12.13       47.35     23.75 o 
   3   3  33      251.75      317.95     33.20 o 
  -8   4  33     1218.13     1506.85     97.48 o 
  -6   4  33      209.37      258.94     33.83 o 
  -4   4  33       30.68       92.59     52.00 o 
  -2   4  33      328.83      395.54     40.93 o 
   0   4  33     1352.68     1396.96     68.93 o 
 -14   0  34      129.89      113.98     38.15 o 
 -12   0  34     2674.62     2516.27    184.48 o 
 -10   0  34      385.03      411.35     58.57 o 
  -8   0  34     2020.55     2009.63    105.94 o 
  -6   0  34      198.57      208.65     54.82 o 
  -4   0  34       95.41       65.07     31.38 o 
  -2   0  34      465.65      434.65     70.90 o 
   0   0  34      637.35      728.33     76.31 o 
   2   0  34      437.73      362.00     57.37 o 
   4   0  34        0.02       33.39     56.23 o 
   6   0  34      336.39      508.84    139.27 o 
 -13   1  34        0.37        4.81     19.15 o 
 -11   1  34       28.41       13.72     19.23 o 
  -9   1  34       99.74       79.78     23.83 o 
  -7   1  34     1231.42     1208.13     62.44 o 
  -5   1  34        4.15       31.65     22.69 o 
  -3   1  34        9.92       64.17     24.47 o 
  -1   1  34       53.80       77.22     23.33 o 
   1   1  34      663.08      674.12     52.37 o 
   3   1  34      273.79      360.75     41.49 o 
   5   1  34        1.24       77.94     25.33 o 
 -12   2  34       29.90       52.56     23.37 o 
 -10   2  34      190.53      230.17     34.39 o 
  -8   2  34      181.56      216.84     32.76 o 
  -6   2  34      540.74      553.18     47.87 o 
  -4   2  34      795.17      813.45     56.46 o 
  -2   2  34      220.81      242.91     32.76 o 
   0   2  34       48.55       59.78     22.21 o 
   2   2  34      125.70      146.53     45.96 o 
   4   2  34       92.03       86.13     23.93 o 
  -9   3  34        2.83       -4.61     25.73 o 
  -7   3  34      929.85      941.42     62.61 o 
  -5   3  34        3.44       60.30     20.41 o 
  -3   3  34      361.62      374.10     57.02 o 
  -1   3  34        6.92       52.33     21.60 o 
   1   3  34      348.69      403.04     37.60 o 
 -11   1  35      520.60      537.72     48.38 o 
  -9   1  35      318.95      352.46     40.34 o 
  -7   1  35       17.72       51.20     21.84 o 
  -5   1  35       50.44       65.21     24.38 o 
  -3   1  35      657.68      602.29     48.91 o 
  -1   1  35      212.09      267.70     35.15 o 
   1   1  35        5.14       37.80     22.31 o 
   3   1  35       12.22       58.03     23.30 o 
 -10   2  35      573.31      557.51     49.65 o 
  -8   2  35      675.78      633.14     62.89 o 
  -6   2  35       46.20       94.93     25.54 o 
  -4   2  35      563.55      590.47     49.02 o 
  -2   2  35      275.67      284.69     35.37 o 
   0   2  35      354.71      337.83     39.19 o 
   2   2  35      152.30      303.68     37.91 o 
  -7   3  35      100.71      151.00     39.27 o 
  -5   3  35       27.08       70.89     22.28 o 
  -3   3  35       91.87      100.43     32.03 o 
  -1   3  35      441.67      474.79     45.00 o 
 -10   0  36       12.17       24.48     29.89 o 
  -8   0  36      155.15      113.00     39.83 o 
  -6   0  36      464.91      507.83    148.98 o 
  -4   0  36     1719.05     1570.47     96.95 o 
  -2   0  36      923.17      869.92     85.04 o 
   0   0  36     1404.80     1419.57     92.61 o 
   2   0  36     1648.86     1763.95    104.19 o 
 -11   1  36       37.63       77.16     24.93 o 
  -9   1  36        1.08       22.25     19.34 o 
  -7   1  36     1090.08      944.33     62.31 o 
  -5   1  36      301.87      244.55     33.70 o 
  -3   1  36      249.93      285.57     45.21 o 
  -1   1  36     1184.27     1157.49     69.07 o 
   1   1  36      138.64      163.10     29.80 o 
  -8   2  36       33.75       23.68     21.18 o 
  -6   2  36       17.81       66.57     24.07 o 
  -4   2  36      184.25      163.77     31.62 o 
  -2   2  36        4.61       44.41     21.63 o 
   0   2  36       23.84       59.85     22.83 o 
  -9   1  37      135.67      192.70     33.98 o 
  -7   1  37      855.95      908.29     62.64 o 
  -5   1  37       20.20       26.87     19.30 o 
  -3   1  37      335.35      312.90     38.20 o 
  -1   1  37      172.22      225.41     34.75 o 
  -6   2  37      762.44      783.32     76.29 o 
  -4   2  37      272.28      228.39     34.28 o 
  -6   0  38     2033.43     2175.34    119.45 o 
  -4   0  38      324.04      343.56     57.34 o 
                                                 
